# Supplementary material for: Trends of temperature and total precipitable water, as well as the trend of surface pressure induced by CO2
Source: Sci Rep. 2024 Nov 25;14:29202. doi: 10.1038/s41598-024-80685-8 (PMC11589833; doi:10.1038/s41598-024-80685-8)
Supplement: Supplementary file 1 — Supplementary Material 1 [file 41598_2024_80685_MOESM1_ESM.tar]

Archive with 10 entries (10 files):
- shared_code_data/ERA5_PS_trend.txtK
- shared_code_data/ERA5_Q_trend.txtK
- shared_code_data/ERA5_SNPP_Temp.txt
- shared_code_data/ERA5_T2m_trend.txtK
- shared_code_data/ERA5_TPW_trend.txtK
- shared_code_data/Fig1_Plot_ERA5_TS_TPW.pro
- shared_code_data/Fig1.png
- shared_code_data/Fig2_plot_ERA5_PS_TPW_trend.pro
- shared_code_data/Fig2.png
- shared_code_data/README
