# Supplementary material for: Trends of temperature and total precipitable water, as well as the trend of surface pressure induced by CO2
Source: Sci Rep. 2024 Nov 25;14:29202. doi: 10.1038/s41598-024-80685-8 (PMC11589833; doi:10.1038/s41598-024-80685-8)
Supplement: Supplementary file 1 — Supplementary Material 1 [file 41598_2024_80685_MOESM1_ESM.tar › shared_code_data/ERA5_PS_trend.txtK]

  108  1979.00000    985.289367675781
  109  1979.08337    985.310852050781
  110  1979.16663    985.338684082031
  111  1979.25000    985.302917480469
  112  1979.33337    985.394226074219
  113  1979.41663    985.484680175781
  114  1979.50000    985.560241699219
  115  1979.58337    985.566284179688
  116  1979.66663    985.445129394531
  117  1979.75000    985.384277343750
  118  1979.83337    985.298461914062
  119  1979.91663    985.321533203125
  120  1980.00000    985.345031738281
  121  1980.08337    985.356384277344
  122  1980.16663    985.446166992188
  123  1980.25000    985.494934082031
  124  1980.33337    985.523315429688
  125  1980.41663    985.617309570312
  126  1980.50000    985.670471191406
  127  1980.58337    985.660827636719
  128  1980.66663    985.528015136719
  129  1980.75000    985.452514648438
  130  1980.83337    985.404418945312
  131  1980.91663    985.370544433594
  132  1981.00000    985.365478515625
  133  1981.08337    985.457275390625
  134  1981.16663    985.464538574219
  135  1981.25000    985.530334472656
  136  1981.33337    985.552368164062
  137  1981.41663    985.629638671875
  138  1981.50000    985.726745605469
  139  1981.58337    985.674133300781
  140  1981.66663    985.614990234375
  141  1981.75000    985.479309082031
  142  1981.83337    985.434692382812
  143  1981.91663    985.434753417969
  144  1982.00000    985.424804687500
  145  1982.08337    985.477722167969
  146  1982.16663    985.514770507812
  147  1982.25000    985.556945800781
  148  1982.33337    985.603759765625
  149  1982.41663    985.642150878906
  150  1982.50000    985.697204589844
  151  1982.58337    985.742919921875
  152  1982.66663    985.608947753906
  153  1982.75000    985.509643554688
  154  1982.83337    985.452575683594
  155  1982.91663    985.461914062500
  156  1983.00000    985.437011718750
  157  1983.08337    985.466430664062
  158  1983.16663    985.503417968750
  159  1983.25000    985.536926269531
  160  1983.33337    985.589172363281
  161  1983.41663    985.657165527344
  162  1983.50000    985.758728027344
  163  1983.58337    985.730712890625
  164  1983.66663    985.624755859375
  165  1983.75000    985.560546875000
  166  1983.83337    985.459411621094
  167  1983.91663    985.419067382812
  168  1984.00000    985.441955566406
  169  1984.08337    985.495178222656
  170  1984.16663    985.515075683594
  171  1984.25000    985.506896972656
  172  1984.33337    985.546386718750
  173  1984.41663    985.603576660156
  174  1984.50000    985.663757324219
  175  1984.58337    985.614624023438
  176  1984.66663    985.548400878906
  177  1984.75000    985.479980468750
  178  1984.83337    985.412780761719
  179  1984.91663    985.406860351562
  180  1985.00000    985.358154296875
  181  1985.08337    985.407714843750
  182  1985.16663    985.446777343750
  183  1985.25000    985.458862304688
  184  1985.33337    985.484558105469
  185  1985.41663    985.503479003906
  186  1985.50000    985.617553710938
  187  1985.58337    985.598754882812
  188  1985.66663    985.502929687500
  189  1985.75000    985.411254882812
  190  1985.83337    985.352600097656
  191  1985.91663    985.322753906250
  192  1986.00000    985.332031250000
  193  1986.08337    985.317443847656
  194  1986.16663    985.399841308594
  195  1986.25000    985.462585449219
  196  1986.33337    985.489990234375
  197  1986.41663    985.567810058594
  198  1986.50000    985.613891601562
  199  1986.58337    985.597229003906
  200  1986.66663    985.545166015625
  201  1986.75000    985.424682617188
  202  1986.83337    985.375793457031
  203  1986.91663    985.360717773438
  204  1987.00000    985.363708496094
  205  1987.08337    985.406555175781
  206  1987.16663    985.414733886719
  207  1987.25000    985.456909179688
  208  1987.33337    985.570922851562
  209  1987.41663    985.593017578125
  210  1987.50000    985.634643554688
  211  1987.58337    985.649475097656
  212  1987.66663    985.553894042969
  213  1987.75000    985.485778808594
  214  1987.83337    985.445190429688
  215  1987.91663    985.410522460938
  216  1988.00000    985.400329589844
  217  1988.08337    985.444335937500
  218  1988.16663    985.511413574219
  219  1988.25000    985.564453125000
  220  1988.33337    985.568847656250
  221  1988.41663    985.625244140625
  222  1988.50000    985.722045898438
  223  1988.58337    985.711425781250
  224  1988.66663    985.608032226562
  225  1988.75000    985.492065429688
  226  1988.83337    985.411437988281
  227  1988.91663    985.424316406250
  228  1989.00000    985.454528808594
  229  1989.08337    985.469177246094
  230  1989.16663    985.502868652344
  231  1989.25000    985.538757324219
  232  1989.33337    985.574523925781
  233  1989.41663    985.634643554688
  234  1989.50000    985.724487304688
  235  1989.58337    985.702148437500
  236  1989.66663    985.609436035156
  237  1989.75000    985.511291503906
  238  1989.83337    985.449951171875
  239  1989.91663    985.413513183594
  240  1990.00000    985.499267578125
  241  1990.08337    985.517517089844
  242  1990.16663    985.541625976562
  243  1990.25000    985.556701660156
  244  1990.33337    985.632812500000
  245  1990.41663    985.673950195312
  246  1990.50000    985.757995605469
  247  1990.58337    985.730102539062
  248  1990.66663    985.635192871094
  249  1990.75000    985.541198730469
  250  1990.83337    985.500061035156
  251  1990.91663    985.501525878906
  252  1991.00000    985.525634765625
  253  1991.08337    985.525573730469
  254  1991.16663    985.521972656250
  255  1991.25000    985.558044433594
  256  1991.33337    985.585510253906
  257  1991.41663    985.654968261719
  258  1991.50000    985.770874023438
  259  1991.58337    985.765930175781
  260  1991.66663    985.626708984375
  261  1991.75000    985.538940429688
  262  1991.83337    985.485900878906
  263  1991.91663    985.466857910156
  264  1992.00000    985.471618652344
  265  1992.08337    985.477844238281
  266  1992.16663    985.513916015625
  267  1992.25000    985.535034179688
  268  1992.33337    985.599548339844
  269  1992.41663    985.620666503906
  270  1992.50000    985.684509277344
  271  1992.58337    985.682189941406
  272  1992.66663    985.593200683594
  273  1992.75000    985.460754394531
  274  1992.83337    985.409118652344
  275  1992.91663    985.397277832031
  276  1993.00000    985.394287109375
  277  1993.08337    985.416137695312
  278  1993.16663    985.442077636719
  279  1993.25000    985.514160156250
  280  1993.33337    985.583923339844
  281  1993.41663    985.590759277344
  282  1993.50000    985.686035156250
  283  1993.58337    985.740905761719
  284  1993.66663    985.659057617188
  285  1993.75000    985.579101562500
  286  1993.83337    985.555297851562
  287  1993.91663    985.541381835938
  288  1994.00000    985.510192871094
  289  1994.08337    985.542358398438
  290  1994.16663    985.504455566406
  291  1994.25000    985.552062988281
  292  1994.33337    985.579162597656
  293  1994.41663    985.629699707031
  294  1994.50000    985.673095703125
  295  1994.58337    985.686218261719
  296  1994.66663    985.562011718750
  297  1994.75000    985.526550292969
  298  1994.83337    985.479553222656
  299  1994.91663    985.448059082031
  300  1995.00000    985.470031738281
  301  1995.08337    985.513000488281
  302  1995.16663    985.529663085938
  303  1995.25000    985.544921875000
  304  1995.33337    985.604553222656
  305  1995.41663    985.670593261719
  306  1995.50000    985.768493652344
  307  1995.58337    985.759216308594
  308  1995.66663    985.662841796875
  309  1995.75000    985.556945800781
  310  1995.83337    985.499023437500
  311  1995.91663    985.480468750000
  312  1996.00000    985.519165039062
  313  1996.08337    985.537719726562
  314  1996.16663    985.579650878906
  315  1996.25000    985.598510742188
  316  1996.33337    985.632934570312
  317  1996.41663    985.684326171875
  318  1996.50000    985.722961425781
  319  1996.58337    985.749389648438
  320  1996.66663    985.633422851562
  321  1996.75000    985.547241210938
  322  1996.83337    985.487243652344
  323  1996.91663    985.489746093750
  324  1997.00000    985.493896484375
  325  1997.08337    985.537963867188
  326  1997.16663    985.551879882812
  327  1997.25000    985.584106445312
  328  1997.33337    985.642822265625
  329  1997.41663    985.733154296875
  330  1997.50000    985.777343750000
  331  1997.58337    985.792480468750
  332  1997.66663    985.729614257812
  333  1997.75000    985.658325195312
  334  1997.83337    985.598510742188
  335  1997.91663    985.604675292969
  336  1998.00000    985.632019042969
  337  1998.08337    985.662963867188
  338  1998.16663    985.683044433594
  339  1998.25000    985.747619628906
  340  1998.33337    985.730712890625
  341  1998.41663    985.761047363281
  342  1998.50000    985.893371582031
  343  1998.58337    985.848754882812
  344  1998.66663    985.746215820312
  345  1998.75000    985.630371093750
  346  1998.83337    985.556152343750
  347  1998.91663    985.544128417969
  348  1999.00000    985.549194335938
  349  1999.08337    985.577575683594
  350  1999.16663    985.624389648438
  351  1999.25000    985.628234863281
  352  1999.33337    985.616027832031
  353  1999.41663    985.660644531250
  354  1999.50000    985.771423339844
  355  1999.58337    985.721008300781
  356  1999.66663    985.648498535156
  357  1999.75000    985.536987304688
  358  1999.83337    985.479064941406
  359  1999.91663    985.471862792969
  360  2000.00000    985.520019531250
  361  2000.08337    985.558288574219
  362  2000.16663    985.578735351562
  363  2000.25000    985.659912109375
  364  2000.33337    985.680480957031
  365  2000.41663    985.731506347656
  366  2000.50000    985.794799804688
  367  2000.58337    985.797546386719
  368  2000.66663    985.679687500000
  369  2000.75000    985.608703613281
  370  2000.83337    985.542053222656
  371  2000.91663    985.507934570312
  372  2001.00000    985.522949218750
  373  2001.08337    985.562011718750
  374  2001.16663    985.589233398438
  375  2001.25000    985.642089843750
  376  2001.33337    985.657348632812
  377  2001.41663    985.720458984375
  378  2001.50000    985.811340332031
  379  2001.58337    985.812622070312
  380  2001.66663    985.690490722656
  381  2001.75000    985.569824218750
  382  2001.83337    985.538146972656
  383  2001.91663    985.512084960938
  384  2002.00000    985.535949707031
  385  2002.08337    985.560546875000
  386  2002.16663    985.594421386719
  387  2002.25000    985.643615722656
  388  2002.33337    985.644348144531
  389  2002.41663    985.731994628906
  390  2002.50000    985.791503906250
  391  2002.58337    985.808654785156
  392  2002.66663    985.692932128906
  393  2002.75000    985.600097656250
  394  2002.83337    985.565612792969
  395  2002.91663    985.550598144531
  396  2003.00000    985.551696777344
  397  2003.08337    985.595642089844
  398  2003.16663    985.612365722656
  399  2003.25000    985.661010742188
  400  2003.33337    985.697143554688
  401  2003.41663    985.762512207031
  402  2003.50000    985.879333496094
  403  2003.58337    985.869079589844
  404  2003.66663    985.755676269531
  405  2003.75000    985.656677246094
  406  2003.83337    985.641418457031
  407  2003.91663    985.598449707031
  408  2004.00000    985.592224121094
  409  2004.08337    985.599548339844
  410  2004.16663    985.656799316406
  411  2004.25000    985.670471191406
  412  2004.33337    985.669982910156
  413  2004.41663    985.710754394531
  414  2004.50000    985.830444335938
  415  2004.58337    985.782775878906
  416  2004.66663    985.707092285156
  417  2004.75000    985.614074707031
  418  2004.83337    985.600585937500
  419  2004.91663    985.588256835938
  420  2005.00000    985.606445312500
  421  2005.08337    985.626037597656
  422  2005.16663    985.640380859375
  423  2005.25000    985.753479003906
  424  2005.33337    985.780090332031
  425  2005.41663    985.841369628906
  426  2005.50000    985.916442871094
  427  2005.58337    985.876708984375
  428  2005.66663    985.809631347656
  429  2005.75000    985.758728027344
  430  2005.83337    985.675048828125
  431  2005.91663    985.632751464844
  432  2006.00000    985.661071777344
  433  2006.08337    985.692077636719
  434  2006.16663    985.704162597656
  435  2006.25000    985.740905761719
  436  2006.33337    985.732788085938
  437  2006.41663    985.802124023438
  438  2006.50000    985.851684570312
  439  2006.58337    985.824035644531
  440  2006.66663    985.744201660156
  441  2006.75000    985.680847167969
  442  2006.83337    985.602722167969
  443  2006.91663    985.606628417969
  444  2007.00000    985.609558105469
  445  2007.08337    985.634033203125
  446  2007.16663    985.664123535156
  447  2007.25000    985.695800781250
  448  2007.33337    985.709777832031
  449  2007.41663    985.766601562500
  450  2007.50000    985.818481445312
  451  2007.58337    985.836364746094
  452  2007.66663    985.715881347656
  453  2007.75000    985.598205566406
  454  2007.83337    985.545043945312
  455  2007.91663    985.516601562500
  456  2008.00000    985.532531738281
  457  2008.08337    985.529052734375
  458  2008.16663    985.570434570312
  459  2008.25000    985.596740722656
  460  2008.33337    985.617614746094
  461  2008.41663    985.707702636719
  462  2008.50000    985.782592773438
  463  2008.58337    985.805053710938
  464  2008.66663    985.711181640625
  465  2008.75000    985.640930175781
  466  2008.83337    985.612792968750
  467  2008.91663    985.583740234375
  468  2009.00000    985.584716796875
  469  2009.08337    985.635803222656
  470  2009.16663    985.649963378906
  471  2009.25000    985.675415039062
  472  2009.33337    985.698364257812
  473  2009.41663    985.754272460938
  474  2009.50000    985.839782714844
  475  2009.58337    985.837524414062
  476  2009.66663    985.802795410156
  477  2009.75000    985.651184082031
  478  2009.83337    985.621643066406
  479  2009.91663    985.584777832031
  480  2010.00000    985.532043457031
  481  2010.08337    985.598754882812
  482  2010.16663    985.621765136719
  483  2010.25000    985.689086914062
  484  2010.33337    985.719604492188
  485  2010.41663    985.781494140625
  486  2010.50000    985.877319335938
  487  2010.58337    985.833679199219
  488  2010.66663    985.730651855469
  489  2010.75000    985.635925292969
  490  2010.83337    985.565551757812
  491  2010.91663    985.533813476562
  492  2011.00000    985.560852050781
  493  2011.08337    985.578857421875
  494  2011.16663    985.613830566406
  495  2011.25000    985.658142089844
  496  2011.33337    985.713684082031
  497  2011.41663    985.773010253906
  498  2011.50000    985.821289062500
  499  2011.58337    985.808837890625
  500  2011.66663    985.720031738281
  501  2011.75000    985.638610839844
  502  2011.83337    985.566406250000
  503  2011.91663    985.572814941406
  504  2012.00000    985.557922363281
  505  2012.08337    985.589172363281
  506  2012.16663    985.610534667969
  507  2012.25000    985.676879882812
  508  2012.33337    985.700866699219
  509  2012.41663    985.739379882812
  510  2012.50000    985.838134765625
  511  2012.58337    985.797058105469
  512  2012.66663    985.701477050781
  513  2012.75000    985.604675292969
  514  2012.83337    985.553588867188
  515  2012.91663    985.532409667969
  516  2013.00000    985.539794921875
  517  2013.08337    985.565307617188
  518  2013.16663    985.613098144531
  519  2013.25000    985.614074707031
  520  2013.33337    985.666137695312
  521  2013.41663    985.738220214844
  522  2013.50000    985.815124511719
  523  2013.58337    985.772644042969
  524  2013.66663    985.702026367188
  525  2013.75000    985.595031738281
  526  2013.83337    985.524841308594
  527  2013.91663    985.493286132812
  528  2014.00000    985.508911132812
  529  2014.08337    985.520141601562
  530  2014.16663    985.583862304688
  531  2014.25000    985.624633789062
  532  2014.33337    985.664672851562
  533  2014.41663    985.734497070312
  534  2014.50000    985.793823242188
  535  2014.58337    985.806945800781
  536  2014.66663    985.706237792969
  537  2014.75000    985.603637695312
  538  2014.83337    985.534118652344
  539  2014.91663    985.535217285156
  540  2015.00000    985.479858398438
  541  2015.08337    985.539306640625
  542  2015.16663    985.572021484375
  543  2015.25000    985.594665527344
  544  2015.33337    985.646789550781
  545  2015.41663    985.730102539062
  546  2015.50000    985.786621093750
  547  2015.58337    985.799743652344
  548  2015.66663    985.717773437500
  549  2015.75000    985.636535644531
  550  2015.83337    985.615539550781
  551  2015.91663    985.592956542969
  552  2016.00000    985.573303222656
  553  2016.08337    985.624572753906
  554  2016.16663    985.677001953125
  555  2016.25000    985.701477050781
  556  2016.33337    985.729980468750
  557  2016.41663    985.791381835938
  558  2016.50000    985.856872558594
  559  2016.58337    985.831787109375
  560  2016.66663    985.740478515625
  561  2016.75000    985.601379394531
  562  2016.83337    985.522094726562
  563  2016.91663    985.544189453125
  564  2017.00000    985.555847167969
  565  2017.08337    985.615112304688
  566  2017.16663    985.663391113281
  567  2017.25000    985.674133300781
  568  2017.33337    985.736999511719
  569  2017.41663    985.812133789062
  570  2017.50000    985.885986328125
  571  2017.58337    985.879821777344
  572  2017.66663    985.778564453125
  573  2017.75000    985.675231933594
  574  2017.83337    985.590637207031
  575  2017.91663    985.567443847656
  576  2018.00000    985.583740234375
  577  2018.08337    985.656250000000
  578  2018.16663    985.652954101562
  579  2018.25000    985.699584960938
  580  2018.33337    985.746520996094
  581  2018.41663    985.790405273438
  582  2018.50000    985.903747558594
  583  2018.58337    985.883911132812
  584  2018.66663    985.805358886719
  585  2018.75000    985.698608398438
  586  2018.83337    985.649841308594
  587  2018.91663    985.628051757812
  588  2019.00000    985.629882812500
  589  2019.08337    985.643188476562
  590  2019.16663    985.686828613281
  591  2019.25000    985.733642578125
  592  2019.33337    985.779357910156
  593  2019.41663    985.867675781250
  594  2019.50000    985.948425292969
  595  2019.58337    985.933227539062
  596  2019.66663    985.845886230469
  597  2019.75000    985.730346679688
  598  2019.83337    985.646118164062
  599  2019.91663    985.616821289062
  600  2020.00000    985.686035156250
  601  2020.08337    985.724487304688
  602  2020.16663    985.744506835938
  603  2020.25000    985.781738281250
  604  2020.33337    985.853576660156
  605  2020.41663    985.942138671875
  606  2020.50000    986.028930664062
  607  2020.58337    985.993896484375
  608  2020.66663    985.909545898438
  609  2020.75000    985.799682617188
  610  2020.83337    985.717651367188
  611  2020.91663    985.705078125000
  612  2021.00000    985.685363769531
  613  2021.08337    985.700134277344
  614  2021.16663    985.727416992188
  615  2021.25000    985.753845214844
  616  2021.33337    985.796325683594
  617  2021.41663    985.873352050781
  618  2021.50000    985.983947753906
  619  2021.58337    985.957153320312
  620  2021.66663    985.885742187500
  621  2021.75000    985.755249023438
  622  2021.83337    985.694580078125
  623  2021.91663    985.688476562500
  624  2022.00000    985.667724609375
  625  2022.08337    985.684143066406
  626  2022.16663    985.722961425781
  627  2022.25000    985.752746582031
  628  2022.33337    985.757629394531
  629  2022.41663    985.822570800781
  630  2022.50000    985.956481933594
  631  2022.58337    985.928466796875
  632  2022.66663    985.814147949219
  633  2022.75000    985.692321777344
  634  2022.83337    985.616760253906
  635  2022.91663    985.621582031250
  636  2023.00000    985.629272460938
  637  2023.08337    985.656494140625
  638  2023.16663    985.671691894531
  639  2023.25000    985.717895507812
  640  2023.33337    985.800292968750
  641  2023.41663    985.842529296875
  642  2023.50000    985.970275878906
  643  2023.58337    985.959167480469
  644  2023.66663    985.887695312500
