# Supplementary material for: Trends of temperature and total precipitable water, as well as the trend of surface pressure induced by CO2
Source: Sci Rep. 2024 Nov 25;14:29202. doi: 10.1038/s41598-024-80685-8 (PMC11589833; doi:10.1038/s41598-024-80685-8)
Supplement: Supplementary file 1 — Supplementary Material 1 [file 41598_2024_80685_MOESM1_ESM.tar › shared_code_data/ERA5_Q_trend.txtK]

    0  2011.91663   0.000039   0.000037   0.000070   0.000066   0.000095   0.000305   0.000295   0.000587   0.000583   0.000842   0.000801   0.001270   0.002430   0.004810   0.008969   0.015332   0.061016   0.118790   0.202095   0.313278   0.457744   0.639091   0.847874   1.084596   1.370068   1.711846   1.000030   1.108652   1.230948   1.373581   1.533701   1.699677   1.874493   2.063188   2.239309   2.349722  23.011473  23.040928
    1  2012.00000   0.000038   0.000036   0.000069   0.000066   0.000096   0.000305   0.000297   0.000589   0.000561   0.000779   0.000743   0.001185   0.002266   0.004485   0.008414   0.014485   0.058091   0.113262   0.193177   0.302261   0.446413   0.629002   0.841002   1.077566   1.355869   1.691126   0.988765   1.097101   1.218153   1.358356   1.518203   1.689318   1.869596   2.058363   2.228817   2.337250  22.805395  22.839605
    2  2012.08337   0.000038   0.000036   0.000069   0.000066   0.000096   0.000306   0.000298   0.000586   0.000539   0.000728   0.000687   0.001091   0.002140   0.004389   0.008446   0.014734   0.059524   0.116475   0.199645   0.314225   0.465931   0.654962   0.867684   1.101954   1.383176   1.728203   1.012413   1.124331   1.248216   1.389190   1.545804   1.711080   1.888029   2.080931   2.262471   2.379237  23.262356  23.289715
    3  2012.16663   0.000038   0.000036   0.000068   0.000066   0.000096   0.000308   0.000300   0.000580   0.000530   0.000726   0.000694   0.001131   0.002258   0.004589   0.008683   0.015022   0.060999   0.120372   0.205938   0.320344   0.471034   0.664470   0.885242   1.127492   1.419417   1.775278   1.038069   1.149387   1.271709   1.411071   1.567572   1.734554   1.912487   2.103307   2.285678   2.407676  23.670574  23.700392
    4  2012.25000   0.000038   0.000036   0.000069   0.000066   0.000096   0.000309   0.000300   0.000575   0.000521   0.000718   0.000703   0.001194   0.002425   0.004910   0.009190   0.015645   0.061917   0.121031   0.208837   0.329795   0.488534   0.688613   0.915742   1.165583   1.466989   1.839106   1.078506   1.195703   1.322518   1.464086   1.620504   1.787462   1.964789   2.151824   2.326626   2.436846  24.350080  24.377810
    5  2012.33337   0.000039   0.000037   0.000070   0.000067   0.000097   0.000310   0.000300   0.000570   0.000520   0.000742   0.000736   0.001225   0.002474   0.005014   0.009377   0.015967   0.063246   0.123254   0.211890   0.334168   0.497040   0.704223   0.939368   1.202022   1.514338   1.883268   1.096397   1.212693   1.341760   1.486712   1.646056   1.816143   1.996575   2.188903   2.370042   2.491806  24.723957  24.753283
    6  2012.41663   0.000039   0.000037   0.000071   0.000067   0.000097   0.000312   0.000299   0.000565   0.000524   0.000777   0.000789   0.001298   0.002587   0.005203   0.009766   0.016819   0.067162   0.129825   0.219632   0.342948   0.509062   0.721921   0.963274   1.231079   1.549034   1.934332   1.132466   1.257551   1.395689   1.548549   1.712721   1.885930   2.069143   2.264090   2.442251   2.552467  25.434992  25.466417
    7  2012.50000   0.000039   0.000037   0.000072   0.000068   0.000098   0.000313   0.000297   0.000556   0.000525   0.000826   0.000857   0.001373   0.002697   0.005455   0.010297   0.017733   0.070855   0.136910   0.231331   0.361892   0.540809   0.770724   1.026817   1.308332   1.639074   2.036239   1.188212   1.316557   1.457392   1.612886   1.777628   1.949358   2.130499   2.325307   2.505801   2.616564  26.431017  26.465549
    8  2012.58337   0.000038   0.000037   0.000072   0.000069   0.000099   0.000315   0.000296   0.000553   0.000534   0.000851   0.000873   0.001376   0.002657   0.005352   0.010163   0.017585   0.069713   0.133490   0.224864   0.352245   0.525799   0.746151   0.994458   1.272556   1.599889   1.991637   1.162132   1.286803   1.425407   1.582051   1.750575   1.924338   2.105736   2.300488   2.483433   2.607540  25.993069  26.025003
    9  2012.66663   0.000038   0.000036   0.000071   0.000069   0.000100   0.000316   0.000296   0.000557   0.000547   0.000871   0.000876   0.001362   0.002602   0.005179   0.009700   0.016549   0.065025   0.124939   0.211589   0.330949   0.492156   0.701927   0.944308   1.211964   1.521222   1.886969   1.098126   1.214739   1.345626   1.498463   1.671520   1.853807   2.040596   2.238157   2.422030   2.542631  24.973829  25.010492
   10  2012.75000   0.000038   0.000037   0.000071   0.000068   0.000099   0.000313   0.000294   0.000567   0.000564   0.000846   0.000816   0.001286   0.002453   0.004858   0.009091   0.015519   0.061129   0.118232   0.201938   0.315707   0.465557   0.661256   0.896834   1.162191   1.462745   1.809680   1.050793   1.161595   1.287456   1.435593   1.603933   1.782122   1.968366   2.163890   2.343622   2.464885  24.003643  24.030308
   11  2012.83337   0.000039   0.000037   0.000071   0.000068   0.000099   0.000310   0.000292   0.000574   0.000562   0.000803   0.000776   0.001266   0.002470   0.004921   0.009158   0.015528   0.061048   0.118313   0.201921   0.314911   0.461313   0.645446   0.860875   1.111090   1.413263   1.773054   1.038703   1.152589   1.277633   1.420482   1.581323   1.751847   1.933022   2.121562   2.291240   2.393009  23.573090  23.602646
   12  2012.91663   0.000039   0.000038   0.000072   0.000068   0.000099   0.000309   0.000292   0.000572   0.000544   0.000767   0.000755   0.001260   0.002499   0.004990   0.009305   0.015873   0.062800   0.121778   0.207494   0.323466   0.473286   0.659103   0.870002   1.107983   1.396353   1.740953   1.016242   1.126834   1.251775   1.398644   1.563772   1.735078   1.913672   2.099594   2.267644   2.375742  23.362946  23.388309
   13  2013.00000   0.000039   0.000037   0.000070   0.000067   0.000098   0.000309   0.000294   0.000568   0.000524   0.000720   0.000711   0.001209   0.002431   0.004927   0.009316   0.016102   0.064580   0.124721   0.209813   0.323079   0.469701   0.653594   0.866586   1.111083   1.402630   1.747793   1.020700   1.131681   1.255938   1.401926   1.566381   1.736533   1.911020   2.091551   2.256956   2.375129  23.435230  23.466892
   14  2013.08337   0.000039   0.000036   0.000069   0.000067   0.000098   0.000310   0.000294   0.000560   0.000508   0.000695   0.000677   0.001119   0.002249   0.004608   0.008779   0.015251   0.061680   0.120569   0.206406   0.322374   0.471670   0.658643   0.876055   1.122188   1.413702   1.762292   1.029415   1.140231   1.261973   1.403081   1.564921   1.736210   1.916052   2.106422   2.282179   2.401510  23.602585  23.633013
   15  2013.16663   0.000038   0.000036   0.000069   0.000067   0.000098   0.000312   0.000294   0.000552   0.000497   0.000696   0.000696   0.001185   0.002438   0.005038   0.009562   0.016431   0.065242   0.126192   0.214349   0.334134   0.491129   0.687785   0.912373   1.164351   1.465452   1.824647   1.062923   1.174511   1.297235   1.436209   1.592650   1.762547   1.942477   2.132138   2.312200   2.426089  24.163269  24.202997
   16  2013.25000   0.000039   0.000036   0.000069   0.000067   0.000098   0.000312   0.000293   0.000545   0.000493   0.000705   0.000712   0.001218   0.002517   0.005169   0.009682   0.016376   0.063787   0.122836   0.209688   0.328203   0.482550   0.676225   0.898630   1.152262   1.457197   1.821812   1.064805   1.179383   1.305174   1.447841   1.608105   1.780069   1.960830   2.151124   2.329808   2.443110  24.201576  24.226948
   17  2013.33337   0.000039   0.000037   0.000070   0.000068   0.000099   0.000312   0.000292   0.000540   0.000493   0.000720   0.000739   0.001268   0.002572   0.005210   0.009759   0.016600   0.065133   0.125922   0.214558   0.336871   0.499061   0.699512   0.922794   1.179008   1.496190   1.875805   1.096612   1.214342   1.343067   1.487449   1.646831   1.817931   1.999032   2.191305   2.370980   2.482750  24.728670  24.755110
   18  2013.41663   0.000039   0.000038   0.000072   0.000069   0.000099   0.000312   0.000288   0.000532   0.000495   0.000752   0.000786   0.001332   0.002694   0.005487   0.010327   0.017647   0.069765   0.134700   0.228796   0.356728   0.525964   0.737636   0.971401   1.232820   1.552806   1.944999   1.139360   1.263407   1.399966   1.553431   1.720166   1.896004   2.080026   2.274356   2.453405   2.562009  25.592594  25.636034
   19  2013.50000   0.000039   0.000038   0.000072   0.000069   0.000100   0.000310   0.000283   0.000522   0.000495   0.000793   0.000837   0.001358   0.002667   0.005398   0.010223   0.017621   0.070540   0.137486   0.234093   0.365564   0.541353   0.764678   1.016473   1.297453   1.631354   2.036163   1.190309   1.317896   1.457035   1.610307   1.773862   1.945675   2.127314   2.322246   2.502331   2.615657  26.396353  26.434492
   20  2013.58337   0.000039   0.000038   0.000072   0.000069   0.000100   0.000310   0.000282   0.000518   0.000501   0.000835   0.000886   0.001392   0.002674   0.005376   0.010155   0.017407   0.068484   0.131688   0.223958   0.352025   0.522675   0.738156   0.986675   1.268598   1.600615   1.995096   1.163126   1.285699   1.421501   1.578197   1.752848   1.934398   2.120199   2.316582   2.498034   2.613536  25.971947  26.005022
   21  2013.66663   0.000039   0.000037   0.000070   0.000068   0.000099   0.000311   0.000285   0.000524   0.000518   0.000859   0.000881   0.001348   0.002540   0.005068   0.009584   0.016476   0.064894   0.125089   0.212448   0.331923   0.494011   0.706006   0.952515   1.228435   1.547212   1.917853   1.113807   1.229537   1.359349   1.512192   1.685708   1.868536   2.057620   2.256072   2.439379   2.558175  25.142826  25.176779
   22  2013.75000   0.000039   0.000037   0.000070   0.000067   0.000098   0.000308   0.000286   0.000537   0.000536   0.000850   0.000840   0.001294   0.002414   0.004727   0.008849   0.015197   0.060446   0.117824   0.202556   0.318699   0.470755   0.666884   0.898954   1.159122   1.457430   1.802268   1.045375   1.154431   1.278198   1.426128   1.596743   1.777191   1.963768   2.157596   2.336779   2.452120  23.983347  24.018898
   23  2013.83337   0.000039   0.000037   0.000070   0.000067   0.000097   0.000305   0.000285   0.000549   0.000548   0.000823   0.000786   0.001211   0.002302   0.004603   0.008683   0.014913   0.059448   0.116743   0.201380   0.316070   0.464020   0.648697   0.861507   1.102472   1.393560   1.745052   1.021110   1.132025   1.256599   1.402362   1.567038   1.738775   1.917385   2.103784   2.272424   2.382280  23.381737  23.415756
   24  2013.91663   0.000039   0.000037   0.000070   0.000067   0.000097   0.000303   0.000285   0.000554   0.000546   0.000796   0.000761   0.001218   0.002373   0.004758   0.008941   0.015316   0.060947   0.118960   0.203109   0.315233   0.459765   0.641994   0.852350   1.089464   1.374720   1.720241   1.008383   1.120657   1.245619   1.390980   1.554766   1.725763   1.904997   2.091941   2.264865   2.384775  23.225681  23.260435
   25  2014.00000   0.000038   0.000037   0.000070   0.000067   0.000096   0.000302   0.000287   0.000557   0.000539   0.000776   0.000739   0.001169   0.002275   0.004587   0.008674   0.014993   0.060726   0.119695   0.204187   0.316427   0.462684   0.648180   0.862481   1.099031   1.376660   1.713904   1.003348   1.115425   1.240788   1.386862   1.551752   1.723599   1.900936   2.086135   2.257308   2.368303  23.225639  23.259377
   26  2014.08337   0.000038   0.000036   0.000069   0.000066   0.000095   0.000302   0.000289   0.000559   0.000534   0.000760   0.000718   0.001137   0.002225   0.004526   0.008633   0.015010   0.060636   0.119114   0.203244   0.315629   0.462091   0.643891   0.853438   1.095244   1.386030   1.732215   1.013011   1.123630   1.246696   1.389259   1.552573   1.728068   1.911892   2.104320   2.280745   2.396781  23.325079  23.359022
   27  2014.16663   0.000038   0.000036   0.000068   0.000065   0.000095   0.000302   0.000290   0.000559   0.000530   0.000758   0.000724   0.001149   0.002259   0.004629   0.008833   0.015297   0.061434   0.120367   0.206407   0.322703   0.475180   0.668153   0.888036   1.132060   1.424310   1.781702   1.044045   1.158591   1.284750   1.428084   1.587009   1.753519   1.930420   2.121217   2.301962   2.420559  23.902695  23.928349
   28  2014.25000   0.000038   0.000036   0.000068   0.000065   0.000094   0.000302   0.000290   0.000558   0.000528   0.000767   0.000766   0.001267   0.002516   0.005057   0.009424   0.015996   0.063056   0.122517   0.210725   0.331382   0.488281   0.684464   0.907915   1.162001   1.470967   1.840333   1.075036   1.189983   1.317494   1.463397   1.623717   1.791333   1.969935   2.161038   2.338705   2.455031  24.410524  24.437548
   29  2014.33337   0.000039   0.000036   0.000069   0.000065   0.000094   0.000302   0.000290   0.000557   0.000528   0.000787   0.000808   0.001347   0.002653   0.005287   0.009820   0.016588   0.064854   0.125844   0.216295   0.340248   0.501971   0.702341   0.927898   1.185083   1.498456   1.878540   1.101111   1.221300   1.353096   1.502558   1.665818   1.836212   2.015489   2.205915   2.380372   2.490426  24.861460  24.892504
   30  2014.41663   0.000039   0.000037   0.000069   0.000066   0.000095   0.000302   0.000289   0.000554   0.000534   0.000828   0.000872   0.001460   0.002878   0.005684   0.010470   0.017666   0.069256   0.133558   0.227233   0.355145   0.524609   0.738316   0.980818   1.256193   1.583024   1.971815   1.151688   1.276629   1.414281   1.569225   1.735700   1.906045   2.083693   2.274866   2.454933   2.567003  25.794691  25.831549
   31  2014.50000   0.000038   0.000037   0.000070   0.000066   0.000095   0.000302   0.000286   0.000547   0.000537   0.000862   0.000910   0.001482   0.002866   0.005681   0.010589   0.018053   0.071096   0.136120   0.229947   0.360496   0.536121   0.756136   1.004546   1.287161   1.619387   2.012979   1.174447   1.302585   1.445369   1.606891   1.780215   1.955354   2.133848   2.324886   2.505745   2.621416  26.325758  26.357075
   32  2014.58337   0.000038   0.000036   0.000070   0.000066   0.000095   0.000303   0.000287   0.000548   0.000543   0.000894   0.000931   0.001442   0.002739   0.005426   0.010096   0.017183   0.068281   0.132908   0.227289   0.358027   0.533665   0.755232   1.006096   1.290199   1.626269   2.021312   1.175209   1.297845   1.434599   1.590809   1.761887   1.940655   2.126354   2.324567   2.508716   2.629521  26.227957  26.266302
   33  2014.66663   0.000038   0.000036   0.000069   0.000066   0.000095   0.000303   0.000289   0.000553   0.000556   0.000913   0.000924   0.001395   0.002588   0.005096   0.009544   0.016329   0.064688   0.124694   0.211267   0.331777   0.497282   0.710021   0.949624   1.217085   1.537402   1.920946   1.121292   1.239885   1.371545   1.524026   1.694680   1.873789   2.060327   2.257780   2.441636   2.561326  25.205334  25.243416
   34  2014.75000   0.000038   0.000036   0.000068   0.000065   0.000094   0.000302   0.000291   0.000565   0.000573   0.000898   0.000877   0.001347   0.002523   0.004952   0.009202   0.015634   0.061557   0.119574   0.204930   0.321590   0.475562   0.674369   0.908222   1.170884   1.475524   1.828740   1.061305   1.171428   1.295753   1.442606   1.611346   1.790875   1.976081   2.167638   2.344529   2.456940  24.183775  24.214079
   35  2014.83337   0.000039   0.000037   0.000069   0.000065   0.000094   0.000300   0.000291   0.000576   0.000578   0.000859   0.000830   0.001316   0.002522   0.004983   0.009242   0.015645   0.061285   0.118750   0.203773   0.319173   0.467481   0.652466   0.868226   1.115758   1.409380   1.752896   1.021026   1.131637   1.257695   1.407870   1.579556   1.755675   1.933114   2.115758   2.282682   2.386917  23.537001  23.568241
   36  2014.91663   0.000038   0.000036   0.000069   0.000066   0.000094   0.000299   0.000290   0.000580   0.000568   0.000809   0.000784   0.001290   0.002534   0.005045   0.009363   0.015866   0.062727   0.122458   0.209713   0.325762   0.474343   0.661444   0.878528   1.122859   1.412511   1.757236   1.025085   1.137161   1.265379   1.415671   1.581200   1.749779   1.925074   2.108555   2.274976   2.380653  23.623503  23.657505
   37  2015.00000   0.000037   0.000035   0.000067   0.000064   0.000093   0.000294   0.000285   0.000565   0.000537   0.000759   0.000761   0.001270   0.002481   0.004896   0.009081   0.015492   0.061419   0.118781   0.201369   0.313695   0.461957   0.648887   0.864694   1.104070   1.381731   1.713815   1.000604   1.112102   1.238440   1.385891   1.552876   1.728069   1.907024   2.091666   2.263093   2.375019  23.265995  23.297831
   38  2015.08337   0.000037   0.000034   0.000066   0.000064   0.000094   0.000297   0.000287   0.000562   0.000527   0.000737   0.000708   0.001142   0.002266   0.004646   0.008863   0.015325   0.061281   0.119479   0.204319   0.319313   0.469709   0.660031   0.881155   1.129702   1.423505   1.773520   1.035264   1.147714   1.272763   1.415650   1.575706   1.744629   1.921067   2.108258   2.285612   2.404113  23.715837  23.751459
   39  2015.16663   0.000037   0.000035   0.000066   0.000064   0.000094   0.000299   0.000289   0.000558   0.000521   0.000741   0.000727   0.001191   0.002379   0.004849   0.009167   0.015767   0.062995   0.123381   0.211530   0.329628   0.481697   0.672087   0.892406   1.141603   1.441363   1.804583   1.056842   1.172123   1.298910   1.442452   1.600418   1.765556   1.940216   2.127300   2.301403   2.422658  24.067799  24.106483
   40  2015.25000   0.000038   0.000035   0.000067   0.000064   0.000094   0.000299   0.000289   0.000554   0.000517   0.000748   0.000745   0.001245   0.002505   0.005034   0.009356   0.015854   0.062255   0.121085   0.208367   0.327660   0.484418   0.682855   0.909772   1.162390   1.463550   1.827409   1.068964   1.185608   1.314396   1.460878   1.621957   1.789690   1.967725   2.155677   2.330776   2.451977  24.336760  24.364031
   41  2015.33337   0.000038   0.000036   0.000068   0.000065   0.000094   0.000300   0.000288   0.000550   0.000517   0.000761   0.000783   0.001343   0.002706   0.005426   0.010064   0.016983   0.066088   0.127325   0.217817   0.343188   0.508986   0.714450   0.944297   1.204830   1.519098   1.894385   1.106040   1.225265   1.356179   1.502764   1.663866   1.835371   2.017327   2.210671   2.392098   2.510790  25.023998  25.054987
   42  2015.41663   0.000038   0.000037   0.000070   0.000066   0.000095   0.000301   0.000287   0.000546   0.000519   0.000787   0.000818   0.001379   0.002773   0.005622   0.010497   0.017753   0.069098   0.132319   0.226356   0.359240   0.534887   0.748983   0.986809   1.256685   1.582340   1.976393   1.156418   1.283101   1.424115   1.581822   1.747737   1.917530   2.097165   2.290254   2.471011   2.580853  25.956051  25.989443
   43  2015.50000   0.000038   0.000037   0.000071   0.000066   0.000095   0.000302   0.000285   0.000538   0.000518   0.000819   0.000870   0.001441   0.002824   0.005621   0.010492   0.017960   0.070789   0.135798   0.230388   0.362577   0.541187   0.765661   1.018344   1.300863   1.636502   2.044386   1.196934   1.327139   1.469135   1.626399   1.795465   1.972421   2.155915   2.350556   2.534189   2.649467  26.628340  26.659317
   44  2015.58337   0.000038   0.000037   0.000071   0.000067   0.000096   0.000304   0.000285   0.000536   0.000523   0.000861   0.000918   0.001465   0.002824   0.005634   0.010534   0.017940   0.070483   0.135513   0.230665   0.364995   0.547348   0.773391   1.022101   1.300329   1.632890   2.036777   1.191627   1.322244   1.467268   1.629756   1.804057   1.982803   2.164690   2.357436   2.537946   2.657548  26.644087  26.678896
   45  2015.66663   0.000038   0.000037   0.000070   0.000067   0.000097   0.000306   0.000287   0.000540   0.000536   0.000892   0.000931   0.001454   0.002756   0.005437   0.010113   0.017172   0.066815   0.127412   0.216264   0.342587   0.515655   0.735069   0.980391   1.252051   1.573504   1.959242   1.144124   1.267735   1.403333   1.555843   1.724674   1.903490   2.089851   2.288059   2.471576   2.593968  25.715490  25.746796
   46  2015.75000   0.000038   0.000036   0.000069   0.000066   0.000097   0.000306   0.000288   0.000547   0.000551   0.000899   0.000920   0.001434   0.002702   0.005317   0.009850   0.016630   0.064698   0.124170   0.211293   0.332144   0.494446   0.702614   0.942995   1.212107   1.527561   1.893458   1.098546   1.212134   1.339350   1.486556   1.652664   1.829592   2.014014   2.207034   2.386134   2.501045  24.870949  24.901669
   47  2015.83337   0.000039   0.000037   0.000069   0.000066   0.000096   0.000304   0.000287   0.000556   0.000565   0.000891   0.000882   0.001380   0.002626   0.005186   0.009617   0.016280   0.063916   0.124068   0.212919   0.333015   0.488570   0.684796   0.910866   1.169349   1.480744   1.846245   1.075381   1.189634   1.318086   1.466463   1.630644   1.800438   1.976689   2.163879   2.337872   2.456049  24.423893  24.458317
   48  2015.91663   0.000039   0.000037   0.000070   0.000066   0.000095   0.000302   0.000287   0.000564   0.000571   0.000868   0.000862   0.001403   0.002721   0.005369   0.009880   0.016624   0.065110   0.126065   0.214464   0.332980   0.489547   0.688527   0.914248   1.164826   1.464387   1.820285   1.058606   1.168878   1.292160   1.438120   1.605602   1.780012   1.959852   2.149837   2.326640   2.445589  24.232002  24.262192
   49  2016.00000   0.000038   0.000037   0.000070   0.000066   0.000095   0.000302   0.000288   0.000567   0.000559   0.000819   0.000825   0.001393   0.002763   0.005479   0.010103   0.017067   0.066991   0.128324   0.215464   0.332623   0.486299   0.678117   0.898522   1.148229   1.443213   1.790033   1.041492   1.153020   1.279499   1.431395   1.605611   1.783433   1.961077   2.145017   2.314808   2.432820  24.090216  24.115259
   50  2016.08337   0.000038   0.000036   0.000068   0.000065   0.000094   0.000302   0.000291   0.000569   0.000548   0.000797   0.000805   0.001367   0.002767   0.005603   0.010443   0.017709   0.069569   0.132906   0.223161   0.346384   0.508945   0.709436   0.934038   1.182146   1.473574   1.821336   1.059998   1.174660   1.304207   1.455324   1.622125   1.792428   1.969332   2.159894   2.344136   2.475389  24.526054  24.565519
   51  2016.16663   0.000038   0.000036   0.000067   0.000064   0.000094   0.000302   0.000293   0.000569   0.000537   0.000775   0.000793   0.001377   0.002839   0.005771   0.010712   0.018026   0.070151   0.134771   0.229056   0.357407   0.523297   0.722730   0.942865   1.190988   1.491426   1.857119   1.086560   1.207166   1.341294   1.495810   1.667193   1.841971   2.019193   2.204142   2.376841   2.492795  25.063341  25.086481
   52  2016.25000   0.000038   0.000036   0.000068   0.000065   0.000094   0.000303   0.000294   0.000565   0.000530   0.000784   0.000829   0.001452   0.002943   0.005851   0.010684   0.017791   0.068603   0.131852   0.225041   0.350237   0.509781   0.707813   0.935965   1.199475   1.522410   1.911012   1.118692   1.238396   1.369070   1.516954   1.679296   1.847388   2.024495   2.217189   2.402791   2.522449  25.213579  25.238070
   53  2016.33337   0.000039   0.000037   0.000069   0.000065   0.000095   0.000304   0.000293   0.000561   0.000530   0.000799   0.000847   0.001463   0.002930   0.005826   0.010715   0.017932   0.069320   0.133542   0.228694   0.358427   0.528424   0.740077   0.977864   1.245747   1.568176   1.954916   1.140240   1.260091   1.390954   1.539020   1.705322   1.882167   2.064692   2.256011   2.433977   2.548719  25.669580  25.702974
   54  2016.41663   0.000039   0.000037   0.000070   0.000066   0.000095   0.000305   0.000293   0.000558   0.000534   0.000822   0.000858   0.001433   0.002849   0.005722   0.010685   0.018172   0.071426   0.137706   0.233725   0.365429   0.541733   0.762757   1.007213   1.278681   1.604409   2.002290   1.171165   1.297161   1.434137   1.586462   1.752529   1.929043   2.115564   2.313276   2.495629   2.618361  26.290405  26.328291
   55  2016.50000   0.000038   0.000037   0.000071   0.000067   0.000096   0.000306   0.000289   0.000548   0.000533   0.000845   0.000887   0.001457   0.002889   0.005836   0.010953   0.018693   0.073559   0.141566   0.240083   0.374721   0.554766   0.782508   1.038054   1.324567   1.665388   2.078130   1.214783   1.345041   1.487688   1.648127   1.822227   2.002593   2.187933   2.382302   2.561773   2.674093  27.023373  27.060919
   56  2016.58337   0.000038   0.000036   0.000070   0.000067   0.000098   0.000309   0.000289   0.000545   0.000536   0.000863   0.000903   0.001458   0.002865   0.005791   0.010868   0.018527   0.073147   0.141273   0.239912   0.374285   0.553226   0.778212   1.030976   1.316380   1.652631   2.056088   1.200130   1.328439   1.469246   1.626443   1.796332   1.976012   2.165778   2.366910   2.554143   2.677072  26.779593  26.819418
   57  2016.66663   0.000038   0.000036   0.000069   0.000067   0.000098   0.000311   0.000291   0.000551   0.000546   0.000872   0.000883   0.001389   0.002673   0.005341   0.010014   0.017124   0.068063   0.132724   0.227191   0.355120   0.522726   0.735211   0.978422   1.250450   1.571909   1.956502   1.141190   1.263921   1.400286   1.556829   1.732940   1.917668   2.105645   2.303226   2.490758   2.608356  25.856236  25.904232
   58  2016.75000   0.000038   0.000036   0.000069   0.000066   0.000097   0.000310   0.000292   0.000560   0.000557   0.000847   0.000829   0.001311   0.002530   0.005052   0.009455   0.016134   0.063699   0.123685   0.211507   0.330181   0.485286   0.680291   0.904499   1.161987   1.469782   1.834883   1.071114   1.185800   1.313105   1.459177   1.626476   1.809131   1.999467   2.194898   2.375377   2.497941  24.375219  24.417007
   59  2016.83337   0.000039   0.000036   0.000069   0.000067   0.000097   0.000308   0.000292   0.000568   0.000553   0.000794   0.000766   0.001251   0.002460   0.004940   0.009248   0.015751   0.062334   0.122258   0.211309   0.330469   0.481279   0.667072   0.879188   1.120211   1.413738   1.766105   1.031227   1.142063   1.266101   1.412047   1.579414   1.756971   1.940997   2.129662   2.302152   2.410135  23.690254  23.725065
   60  2016.91663   0.000039   0.000037   0.000070   0.000067   0.000097   0.000306   0.000291   0.000568   0.000539   0.000750   0.000728   0.001211   0.002414   0.004893   0.009216   0.015746   0.062650   0.123077   0.211599   0.329165   0.478824   0.663626   0.877656   1.122568   1.415193   1.762473   1.027891   1.138621   1.263699   1.411016   1.577966   1.752797   1.934482   2.122220   2.294100   2.403563  23.672483  23.711359
   61  2017.00000   0.000038   0.000037   0.000070   0.000067   0.000097   0.000306   0.000292   0.000565   0.000527   0.000739   0.000720   0.001180   0.002364   0.004835   0.009180   0.015842   0.063637   0.124387   0.211666   0.327677   0.477181   0.663128   0.875012   1.113932   1.402104   1.749237   1.022335   1.133734   1.258020   1.403034   1.569225   1.746662   1.932130   2.123573   2.293715   2.401396  23.612322  23.646263
   62  2017.08337   0.000038   0.000036   0.000069   0.000066   0.000096   0.000307   0.000294   0.000562   0.000521   0.000735   0.000708   0.001148   0.002290   0.004695   0.008966   0.015567   0.062854   0.123335   0.211230   0.331073   0.486265   0.674673   0.886775   1.126788   1.420314   1.785155   1.051335   1.171427   1.302230   1.448569   1.609970   1.779458   1.957686   2.147039   2.326037   2.449188  24.106627  24.143791
   63  2017.16663   0.000038   0.000036   0.000068   0.000066   0.000096   0.000307   0.000295   0.000559   0.000521   0.000753   0.000730   0.001172   0.002345   0.004822   0.009160   0.015769   0.063042   0.123470   0.212625   0.333254   0.487837   0.680277   0.900845   1.151048   1.454804   1.823562   1.069795   1.189064   1.318405   1.463167   1.623728   1.794199   1.975080   2.167938   2.354152   2.473212  24.409855  24.442543
   64  2017.25000   0.000038   0.000036   0.000069   0.000066   0.000096   0.000307   0.000294   0.000557   0.000525   0.000774   0.000764   0.001246   0.002496   0.005051   0.009434   0.016032   0.063380   0.123992   0.214019   0.336860   0.496185   0.693905   0.916112   1.163696   1.463796   1.833214   1.075517   1.194639   1.325144   1.471431   1.631543   1.800188   1.980187   2.175780   2.366014   2.502330  24.547703  24.578901
   65  2017.33337   0.000039   0.000037   0.000070   0.000066   0.000096   0.000308   0.000294   0.000556   0.000529   0.000805   0.000828   0.001377   0.002734   0.005454   0.010102   0.017069   0.066814   0.129104   0.221009   0.346999   0.511333   0.715716   0.947844   1.211981   1.530193   1.910490   1.116800   1.239130   1.374513   1.525877   1.688815   1.859923   2.040226   2.231228   2.410247   2.524578  25.266310  25.297165
   66  2017.41663   0.000039   0.000037   0.000070   0.000067   0.000097   0.000308   0.000292   0.000553   0.000535   0.000861   0.000919   0.001492   0.002883   0.005708   0.010594   0.017932   0.070203   0.134788   0.228464   0.358640   0.532060   0.744741   0.979940   1.249712   1.580768   1.979888   1.158895   1.285559   1.425865   1.582753   1.750177   1.922304   2.102293   2.296854   2.478096   2.587862  25.996128  26.033001
   67  2017.50000   0.000038   0.000037   0.000071   0.000068   0.000097   0.000308   0.000289   0.000546   0.000540   0.000898   0.000949   0.001498   0.002876   0.005736   0.010727   0.018235   0.071504   0.137750   0.234693   0.368400   0.546347   0.769005   1.019000   1.303076   1.640903   2.049287   1.200465   1.333159   1.478212   1.636960   1.804428   1.977026   2.155875   2.349607   2.534927   2.657703  26.746679  26.784447
   68  2017.58337   0.000038   0.000037   0.000071   0.000068   0.000098   0.000308   0.000289   0.000549   0.000552   0.000917   0.000950   0.001492   0.002884   0.005782   0.010838   0.018457   0.072350   0.139305   0.237972   0.374091   0.551645   0.771052   1.018172   1.301176   1.637509   2.039112   1.191052   1.321813   1.466981   1.628086   1.799998   1.978027   2.162412   2.359413   2.546559   2.672165  26.697615  26.730690
   69  2017.66663   0.000038   0.000037   0.000070   0.000067   0.000097   0.000308   0.000292   0.000561   0.000570   0.000924   0.000933   0.001461   0.002792   0.005541   0.010318   0.017504   0.068516   0.131234   0.221815   0.345156   0.510035   0.724641   0.973896   1.252493   1.573319   1.946011   1.129852   1.248991   1.383139   1.537526   1.709398   1.889185   2.074466   2.273531   2.465364   2.589548  25.602919  25.641665
   70  2017.75000   0.000039   0.000037   0.000070   0.000066   0.000096   0.000305   0.000293   0.000574   0.000583   0.000900   0.000875   0.001373   0.002634   0.005227   0.009753   0.016643   0.065795   0.127412   0.216791   0.336697   0.493026   0.691667   0.923118   1.187324   1.498828   1.861692   1.082102   1.195891   1.323838   1.471620   1.637519   1.812765   1.995101   2.188488   2.372251   2.503031  24.606445  24.646223
   71  2017.83337   0.000039   0.000037   0.000070   0.000066   0.000095   0.000303   0.000292   0.000584   0.000586   0.000857   0.000811   0.001275   0.002465   0.004930   0.009236   0.015767   0.062187   0.121160   0.208406   0.325533   0.474603   0.657897   0.867678   1.109568   1.405801   1.765048   1.035781   1.151638   1.279954   1.425900   1.587021   1.756033   1.935865   2.124246   2.296616   2.414678  23.662613  23.692266
   72  2017.91663   0.000039   0.000037   0.000070   0.000067   0.000096   0.000302   0.000293   0.000588   0.000574   0.000808   0.000771   0.001265   0.002494   0.004977   0.009272   0.015819   0.062966   0.122977   0.210579   0.326799   0.473515   0.654805   0.862540   1.098464   1.385159   1.733559   1.016072   1.129546   1.257424   1.405921   1.572398   1.744799   1.920919   2.103262   2.271518   2.383413  23.451412  23.490267
   73  2018.00000   0.000038   0.000036   0.000070   0.000067   0.000096   0.000304   0.000295   0.000586   0.000561   0.000793   0.000761   0.001230   0.002409   0.004808   0.009010   0.015494   0.062153   0.121954   0.209442   0.326173   0.473735   0.654130   0.860284   1.096524   1.384724   1.732491   1.014702   1.127225   1.251915   1.396270   1.560252   1.733122   1.912694   2.101926   2.278401   2.398943  23.402374  23.438860
   74  2018.08337   0.000038   0.000035   0.000069   0.000066   0.000096   0.000306   0.000298   0.000583   0.000543   0.000750   0.000727   0.001212   0.002416   0.004862   0.009165   0.015806   0.062924   0.122052   0.207978   0.324430   0.476296   0.666788   0.888251   1.139692   1.438904   1.800329   1.055145   1.171985   1.301744   1.449757   1.611445   1.777359   1.949309   2.130956   2.299829   2.415417  24.032824  24.066238
   75  2018.16663   0.000038   0.000036   0.000069   0.000066   0.000096   0.000306   0.000298   0.000577   0.000534   0.000740   0.000707   0.001149   0.002305   0.004712   0.008909   0.015318   0.061434   0.120788   0.207707   0.324823   0.474881   0.660494   0.876260   1.124934   1.426709   1.794602   1.055574   1.174962   1.305180   1.449634   1.608502   1.776214   1.954104   2.145920   2.331421   2.457183  24.040184  24.068766
   76  2018.25000   0.000039   0.000037   0.000069   0.000066   0.000096   0.000307   0.000298   0.000571   0.000532   0.000761   0.000739   0.001205   0.002408   0.004877   0.009165   0.015666   0.062261   0.122094   0.210913   0.330878   0.484444   0.675969   0.897717   1.151452   1.460047   1.837457   1.080068   1.200007   1.329612   1.472715   1.628684   1.792525   1.967135   2.159598   2.348052   2.471319  24.412830  24.440601
   77  2018.33337   0.000039   0.000037   0.000070   0.000067   0.000096   0.000308   0.000297   0.000568   0.000535   0.000792   0.000798   0.001319   0.002622   0.005220   0.009635   0.016272   0.064333   0.125633   0.215893   0.339826   0.500372   0.699920   0.929914   1.194477   1.513247   1.892488   1.106218   1.226039   1.357704   1.505979   1.669096   1.838611   2.015414   2.206866   2.387063   2.506475  24.955488  24.984169
   78  2018.41663   0.000039   0.000038   0.000071   0.000067   0.000097   0.000309   0.000295   0.000563   0.000540   0.000832   0.000865   0.001435   0.002821   0.005592   0.010338   0.017443   0.068001   0.130509   0.222808   0.352067   0.522772   0.732852   0.969113   1.239488   1.566070   1.961876   1.150738   1.278167   1.416361   1.568142   1.731072   1.901372   2.080796   2.274241   2.456098   2.572236  25.726919  25.762814
   79  2018.50000   0.000039   0.000038   0.000072   0.000068   0.000097   0.000309   0.000291   0.000553   0.000541   0.000870   0.000912   0.001470   0.002867   0.005724   0.010656   0.018169   0.072157   0.139502   0.236061   0.369698   0.550875   0.778755   1.033420   1.321173   1.661774   2.070032   1.209646   1.340292   1.482730   1.637609   1.800713   1.970325   2.147279   2.339203   2.524203   2.644311  26.781601  26.817133
   80  2018.58337   0.000039   0.000037   0.000072   0.000068   0.000098   0.000310   0.000290   0.000550   0.000547   0.000895   0.000926   0.001449   0.002792   0.005586   0.010488   0.017957   0.071189   0.137200   0.232608   0.363976   0.538402   0.758785   1.010682   1.297269   1.634648   2.037468   1.190246   1.319028   1.460934   1.619534   1.791301   1.969989   2.153010   2.346418   2.526301   2.641108  26.527903  26.566364
   81  2018.66663   0.000038   0.000037   0.000071   0.000068   0.000099   0.000312   0.000292   0.000557   0.000561   0.000931   0.000944   0.001417   0.002659   0.005245   0.009741   0.016566   0.065508   0.127190   0.217452   0.340631   0.504659   0.715323   0.956501   1.227013   1.548940   1.936783   1.132796   1.255892   1.391019   1.543957   1.714644   1.894118   2.078726   2.275435   2.462066   2.588354  25.482876  25.525959
   82  2018.75000   0.000039   0.000037   0.000071   0.000068   0.000099   0.000311   0.000293   0.000566   0.000576   0.000903   0.000884   0.001365   0.002569   0.005058   0.009404   0.015959   0.062543   0.120858   0.206319   0.322877   0.477626   0.678945   0.915140   1.178936   1.487067   1.853860   1.082818   1.199569   1.327591   1.472842   1.637446   1.815729   2.001971   2.196054   2.375901   2.490059  24.530760  24.566647
   83  2018.83337   0.000039   0.000037   0.000071   0.000068   0.000098   0.000309   0.000293   0.000576   0.000573   0.000840   0.000815   0.001317   0.002556   0.005068   0.009372   0.015828   0.062153   0.120712   0.207251   0.322478   0.469133   0.653412   0.868851   1.118615   1.421251   1.782493   1.044271   1.159534   1.286751   1.433362   1.599902   1.775203   1.955902   2.146126   2.326991   2.441873  23.881861  23.914003
   84  2018.91663   0.000039   0.000037   0.000071   0.000068   0.000098   0.000309   0.000293   0.000579   0.000556   0.000787   0.000769   0.001262   0.002490   0.004974   0.009253   0.015696   0.061823   0.120674   0.208493   0.327847   0.480323   0.667520   0.880118   1.120429   1.410318   1.758899   1.027507   1.139240   1.263789   1.408750   1.572892   1.745918   1.926367   2.116099   2.293666   2.413694  23.674458  23.705692
   85  2019.00000   0.000038   0.000036   0.000070   0.000067   0.000098   0.000310   0.000296   0.000575   0.000529   0.000742   0.000748   0.001252   0.002509   0.005079   0.009521   0.016266   0.064753   0.125758   0.213864   0.332011   0.484028   0.671330   0.883448   1.120517   1.401153   1.740193   1.017732   1.132064   1.259603   1.406114   1.570197   1.742148   1.920916   2.111735   2.292923   2.415924  23.675303  23.702734
   86  2019.08337   0.000038   0.000036   0.000068   0.000066   0.000097   0.000312   0.000298   0.000567   0.000516   0.000717   0.000709   0.001170   0.002344   0.004808   0.009173   0.015925   0.064216   0.124929   0.211423   0.327332   0.478815   0.668878   0.886815   1.129890   1.415359   1.763969   1.034921   1.152189   1.281182   1.426810   1.589526   1.763240   1.944242   2.135267   2.318847   2.448700  23.932306  23.963007
   87  2019.16663   0.000038   0.000036   0.000068   0.000066   0.000097   0.000313   0.000300   0.000562   0.000511   0.000732   0.000734   0.001222   0.002471   0.005052   0.009494   0.016190   0.064094   0.124616   0.213474   0.333529   0.487941   0.678156   0.894258   1.139274   1.434929   1.793945   1.051378   1.169383   1.301105   1.450883   1.614905   1.785736   1.964742   2.159503   2.349132   2.481822  24.284000  24.310373
   88  2019.25000   0.000038   0.000036   0.000068   0.000066   0.000097   0.000314   0.000301   0.000558   0.000511   0.000748   0.000771   0.001343   0.002770   0.005584   0.010278   0.017206   0.066515   0.127071   0.216294   0.338094   0.495038   0.688511   0.906953   1.157306   1.466251   1.846809   1.087150   1.208848   1.341372   1.490618   1.653985   1.823186   2.001045   2.193083   2.378605   2.498712  24.717720  24.746458
   89  2019.33337   0.000038   0.000036   0.000069   0.000066   0.000097   0.000314   0.000300   0.000556   0.000515   0.000779   0.000822   0.001409   0.002805   0.005547   0.010158   0.016994   0.065979   0.127899   0.220320   0.346257   0.508124   0.708888   0.938550   1.202607   1.524184   1.911739   1.119913   1.241726   1.374671   1.522765   1.684264   1.855539   2.037565   2.234014   2.420218   2.546526  25.238836  25.273510
   90  2019.41663   0.000038   0.000037   0.000070   0.000067   0.000098   0.000315   0.000297   0.000552   0.000523   0.000821   0.000875   0.001489   0.002980   0.005935   0.010932   0.018342   0.071220   0.136845   0.234132   0.368376   0.542429   0.755312   0.992148   1.261780   1.592986   1.998247   1.172090   1.301453   1.443887   1.602793   1.770618   1.940960   2.118116   2.308584   2.489401   2.613917  26.260977  26.292456
   91  2019.50000   0.000038   0.000037   0.000072   0.000068   0.000099   0.000313   0.000291   0.000542   0.000525   0.000875   0.000944   0.001519   0.002940   0.005856   0.010919   0.018553   0.072578   0.138886   0.235377   0.369255   0.547962   0.769139   1.015279   1.298699   1.644776   2.065435   1.212877   1.347741   1.493181   1.651186   1.819878   1.995864   2.178362   2.374292   2.560996   2.689434  26.878719  26.913876
   92  2019.58337   0.000038   0.000037   0.000072   0.000069   0.000099   0.000311   0.000288   0.000538   0.000536   0.000906   0.000965   0.001540   0.002976   0.005905   0.010984   0.018640   0.073160   0.140351   0.237589   0.371621   0.549189   0.769688   1.015744   1.296417   1.637789   2.054687   1.204525   1.335557   1.477692   1.635481   1.806010   1.982664   2.165731   2.363313   2.552722   2.680321  26.763414  26.800697
   93  2019.66663   0.000038   0.000037   0.000071   0.000068   0.000098   0.000308   0.000289   0.000550   0.000558   0.000914   0.000935   0.001485   0.002861   0.005679   0.010586   0.017988   0.069773   0.131974   0.221480   0.345466   0.512847   0.727104   0.971338   1.246170   1.574087   1.964407   1.145264   1.265950   1.399198   1.551256   1.721885   1.904096   2.091723   2.287486   2.474311   2.605305  25.747637  25.786457
   94  2019.75000   0.000039   0.000037   0.000071   0.000067   0.000096   0.000305   0.000291   0.000565   0.000576   0.000914   0.000902   0.001385   0.002608   0.005128   0.009511   0.016103   0.062793   0.121180   0.207701   0.326885   0.485162   0.689065   0.925427   1.189458   1.498212   1.860049   1.081641   1.195484   1.323123   1.472398   1.642187   1.821723   2.008699   2.205150   2.385997   2.510918  24.619833  24.650799
   95  2019.83337   0.000039   0.000037   0.000071   0.000067   0.000096   0.000303   0.000291   0.000578   0.000586   0.000878   0.000858   0.001378   0.002647   0.005184   0.009486   0.015902   0.061999   0.120207   0.206427   0.322870   0.473744   0.663750   0.881601   1.130268   1.434142   1.796137   1.049390   1.162617   1.288880   1.434121   1.597285   1.770316   1.951901   2.144078   2.328420   2.455225  23.907616  23.938591
   96  2019.91663   0.000039   0.000037   0.000071   0.000067   0.000096   0.000303   0.000292   0.000584   0.000575   0.000842   0.000836   0.001362   0.002628   0.005154   0.009485   0.016012   0.062551   0.120456   0.205805   0.322205   0.471145   0.652711   0.858851   1.096641   1.391990   1.751561   1.028392   1.142622   1.269249   1.415857   1.582050   1.755623   1.935722   2.125861   2.307224   2.432473  23.626165  23.659733
   97  2020.00000   0.000038   0.000036   0.000070   0.000067   0.000096   0.000305   0.000295   0.000584   0.000563   0.000805   0.000793   0.001322   0.002647   0.005364   0.010075   0.017173   0.067347   0.129055   0.217763   0.338361   0.494077   0.681255   0.890856   1.132124   1.428279   1.788536   1.049333   1.167448   1.298082   1.447383   1.614251   1.787498   1.965351   2.152822   2.331689   2.454182  24.187616  24.213425
   98  2020.08337   0.000038   0.000036   0.000069   0.000066   0.000096   0.000307   0.000298   0.000583   0.000554   0.000796   0.000783   0.001294   0.002609   0.005339   0.010078   0.017230   0.067958   0.130793   0.222077   0.345618   0.501996   0.689876   0.902615   1.147694   1.445723   1.805845   1.058011   1.176845   1.309018   1.459984   1.625241   1.792812   1.965517   2.152004   2.332065   2.461647  24.396200  24.427378
   99  2020.16663   0.000038   0.000036   0.000069   0.000066   0.000096   0.000309   0.000300   0.000582   0.000551   0.000808   0.000805   0.001312   0.002622   0.005304   0.009839   0.016584   0.065034   0.126244   0.216668   0.338784   0.493132   0.681347   0.896829   1.143383   1.443390   1.811836   1.066218   1.189115   1.325078   1.478641   1.645254   1.813448   1.987846   2.175188   2.354439   2.472921  24.517351  24.541735
  100  2020.25000   0.000038   0.000036   0.000069   0.000066   0.000096   0.000309   0.000301   0.000580   0.000551   0.000815   0.000826   0.001377   0.002746   0.005471   0.010043   0.016859   0.065925   0.127695   0.219301   0.343856   0.502297   0.696626   0.921622   1.178221   1.482292   1.847936   1.081265   1.200898   1.332705   1.482097   1.645661   1.812485   1.986137   2.174975   2.357804   2.481051  24.690622  24.718822
  101  2020.33337   0.000039   0.000037   0.000070   0.000066   0.000096   0.000310   0.000300   0.000578   0.000549   0.000815   0.000852   0.001474   0.002939   0.005785   0.010533   0.017557   0.068336   0.132510   0.226538   0.353807   0.518608   0.719806   0.947180   1.204608   1.508140   1.873326   1.094444   1.215214   1.349662   1.503025   1.671011   1.844018   2.022926   2.215758   2.404473   2.534899  25.085527  25.110247
  102  2020.41663   0.000039   0.000037   0.000071   0.000067   0.000097   0.000311   0.000299   0.000574   0.000549   0.000843   0.000891   0.001498   0.002948   0.005838   0.010738   0.018012   0.069971   0.133976   0.228193   0.360466   0.535604   0.747850   0.980622   1.244647   1.567794   1.967475   1.157362   1.289716   1.435376   1.596167   1.765472   1.937320   2.114285   2.301667   2.478929   2.595930  26.045895  26.080692
  103  2020.50000   0.000038   0.000037   0.000071   0.000068   0.000098   0.000312   0.000296   0.000563   0.000547   0.000869   0.000911   0.001487   0.002931   0.005888   0.010984   0.018637   0.073236   0.141769   0.242291   0.380644   0.562221   0.784828   1.034153   1.316102   1.644899   2.042360   1.194588   1.327961   1.476701   1.643632   1.818064   1.992115   2.170910   2.362866   2.542567   2.652050  26.808044  26.843193
  104  2020.58337   0.000038   0.000037   0.000071   0.000068   0.000099   0.000313   0.000295   0.000561   0.000553   0.000888   0.000929   0.001517   0.002995   0.006010   0.011169   0.018914   0.074057   0.140895   0.237166   0.370158   0.543991   0.757864   1.002997   1.285643   1.617974   2.018126   1.182064   1.313809   1.459106   1.620532   1.794114   1.973534   2.158238   2.356674   2.543592   2.668882  26.511354  26.544827
  105  2020.66663   0.000038   0.000036   0.000070   0.000068   0.000099   0.000315   0.000298   0.000566   0.000561   0.000908   0.000932   0.001462   0.002801   0.005548   0.010261   0.017301   0.067903   0.131844   0.225290   0.352247   0.519794   0.731626   0.972251   1.243055   1.559964   1.937015   1.129425   1.251708   1.388096   1.545461   1.720267   1.900570   2.084422   2.281204   2.469683   2.597597  25.623259  25.661160
  106  2020.75000   0.000038   0.000037   0.000070   0.000068   0.000099   0.000315   0.000300   0.000573   0.000572   0.000889   0.000870   0.001352   0.002573   0.005075   0.009429   0.016059   0.063798   0.125554   0.216738   0.338773   0.496058   0.694478   0.926573   1.189670   1.494167   1.847494   1.072021   1.184652   1.311387   1.458329   1.626548   1.805387   1.990100   2.184679   2.368228   2.499318  24.518688  24.554626
  107  2020.83337   0.000039   0.000037   0.000071   0.000068   0.000098   0.000314   0.000300   0.000579   0.000575   0.000866   0.000825   0.001279   0.002453   0.004905   0.009193   0.015699   0.062094   0.121149   0.208377   0.325696   0.474796   0.657003   0.867768   1.112059   1.406151   1.756743   1.026882   1.139673   1.266815   1.415056   1.581708   1.754758   1.931695   2.116392   2.291463   2.406709  23.659466  23.693897
  108  2020.91663   0.000039   0.000037   0.000071   0.000068   0.000098   0.000312   0.000300   0.000584   0.000577   0.000849   0.000804   0.001258   0.002434   0.004889   0.009186   0.015679   0.062356   0.122624   0.211767   0.330559   0.478648   0.656723   0.859379   1.089571   1.368086   1.712079   1.006561   1.122851   1.253558   1.404664   1.571694   1.742913   1.920853   2.107940   2.278216   2.379453  23.404488  23.434500
  109  2021.00000   0.000038   0.000037   0.000071   0.000068   0.000098   0.000312   0.000300   0.000587   0.000570   0.000810   0.000757   0.001201   0.002358   0.004792   0.009085   0.015680   0.063286   0.124552   0.213293   0.330949   0.480593   0.661400   0.863455   1.091578   1.367920   1.708762   1.003926   1.120778   1.253317   1.405485   1.570666   1.737884   1.912778   2.100247   2.273144   2.392042  23.383324  23.418554
  110  2021.08337   0.000038   0.000037   0.000070   0.000067   0.000097   0.000312   0.000301   0.000588   0.000554   0.000761   0.000713   0.001143   0.002261   0.004624   0.008829   0.015335   0.062078   0.122335   0.210231   0.328408   0.478399   0.658950   0.864652   1.097599   1.373118   1.711329   1.005623   1.124066   1.257830   1.411038   1.578137   1.746797   1.920650   2.106625   2.280879   2.392035  23.492136  23.524403
  111  2021.16663   0.000038   0.000037   0.000070   0.000067   0.000097   0.000313   0.000303   0.000586   0.000546   0.000770   0.000738   0.001170   0.002299   0.004656   0.008757   0.014986   0.059949   0.118543   0.205842   0.324038   0.475820   0.662976   0.877225   1.119386   1.409379   1.762576   1.034544   1.152416   1.283539   1.431681   1.592959   1.758521   1.931974   2.118582   2.296762   2.417180  23.807606  23.838394
  112  2021.25000   0.000039   0.000037   0.000070   0.000067   0.000098   0.000314   0.000304   0.000583   0.000545   0.000780   0.000761   0.001242   0.002473   0.004976   0.009235   0.015630   0.061910   0.121752   0.210502   0.330579   0.485257   0.676140   0.896867   1.150187   1.454378   1.821093   1.066209   1.182173   1.309646   1.453065   1.608044   1.768423   1.940173   2.129447   2.314798   2.448213  24.161404  24.196218
  113  2021.33337   0.000039   0.000037   0.000071   0.000067   0.000098   0.000314   0.000304   0.000582   0.000544   0.000796   0.000809   0.001353   0.002693   0.005357   0.009842   0.016508   0.064820   0.126495   0.217688   0.341154   0.498778   0.690143   0.908493   1.160249   1.464350   1.838151   1.081534   1.205460   1.341361   1.491535   1.652625   1.819371   1.995998   2.189897   2.377468   2.499502  24.611404  24.636286
  114  2021.41663   0.000039   0.000038   0.000072   0.000068   0.000099   0.000316   0.000304   0.000579   0.000546   0.000838   0.000875   0.001439   0.002816   0.005592   0.010367   0.017546   0.069064   0.133153   0.224689   0.349825   0.517598   0.727018   0.961079   1.224660   1.538965   1.921753   1.126604   1.253453   1.394780   1.553564   1.723274   1.895882   2.074405   2.267351   2.448816   2.555426  25.529127  25.569075
  115  2021.50000   0.000039   0.000038   0.000073   0.000069   0.000099   0.000315   0.000299   0.000567   0.000546   0.000885   0.000934   0.001494   0.002928   0.005879   0.010962   0.018606   0.073267   0.141546   0.241215   0.379170   0.561023   0.781248   1.025162   1.303460   1.631778   2.030603   1.189384   1.321997   1.467124   1.626555   1.794800   1.967193   2.146106   2.341216   2.526535   2.640286  26.648336  26.681288
  116  2021.58337   0.000038   0.000037   0.000073   0.000069   0.000100   0.000316   0.000299   0.000566   0.000555   0.000926   0.000973   0.001504   0.002856   0.005681   0.010602   0.018008   0.070979   0.137449   0.233540   0.364849   0.540460   0.760956   1.009728   1.290140   1.616504   2.003230   1.167024   1.294377   1.437312   1.597543   1.769123   1.945651   2.128064   2.323864   2.507579   2.629369  26.304722  26.341833
  117  2021.66663   0.000038   0.000037   0.000072   0.000069   0.000100   0.000318   0.000301   0.000572   0.000571   0.000960   0.000983   0.001475   0.002743   0.005392   0.010045   0.017064   0.066933   0.129324   0.220778   0.346382   0.514270   0.729552   0.977246   1.251400   1.564559   1.933844   1.125451   1.248249   1.387871   1.548633   1.720804   1.894569   2.074760   2.272164   2.459548   2.576596  25.590397  25.629763
  118  2021.75000   0.000039   0.000037   0.000072   0.000069   0.000099   0.000317   0.000302   0.000579   0.000589   0.000951   0.000945   0.001440   0.002670   0.005188   0.009570   0.016220   0.064200   0.125451   0.215238   0.335790   0.492687   0.690871   0.920712   1.177924   1.471526   1.816432   1.055829   1.169214   1.297460   1.448523   1.620940   1.801466   1.987034   2.182999   2.363303   2.476227  24.349516  24.385744
  119  2021.83337   0.000039   0.000038   0.000072   0.000068   0.000099   0.000315   0.000302   0.000589   0.000598   0.000924   0.000894   0.001378   0.002587   0.005040   0.009237   0.015526   0.060983   0.119756   0.206613   0.322451   0.471199   0.656390   0.871083   1.114571   1.399378   1.736899   1.013383   1.125908   1.253889   1.403531   1.572922   1.749064   1.929955   2.118703   2.291759   2.395161  23.515642  23.550137
  120  2021.91663   0.000039   0.000037   0.000071   0.000069   0.000099   0.000315   0.000302   0.000597   0.000593   0.000857   0.000811   0.001291   0.002511   0.005032   0.009393   0.015965   0.063147   0.123202   0.211007   0.328478   0.476802   0.657834   0.868371   1.110245   1.397995   1.744405   1.021305   1.135406   1.263275   1.409099   1.569455   1.735900   1.909728   2.095857   2.270952   2.378917  23.509869  23.546711
  121  2022.00000   0.000038   0.000036   0.000070   0.000069   0.000100   0.000317   0.000303   0.000599   0.000580   0.000812   0.000754   0.001181   0.002280   0.004568   0.008597   0.014803   0.060009   0.119305   0.206571   0.322329   0.466753   0.644000   0.853655   1.091661   1.364472   1.687743   0.985985   1.100159   1.231345   1.383007   1.549297   1.720476   1.899859   2.087794   2.258425   2.373356  23.162750  23.189152
  122  2022.08337   0.000037   0.000036   0.000070   0.000068   0.000100   0.000318   0.000305   0.000599   0.000573   0.000824   0.000778   0.001177   0.002209   0.004390   0.008293   0.014429   0.059443   0.119917   0.209567   0.326960   0.471105   0.644758   0.848538   1.084755   1.365380   1.704828   1.000569   1.116277   1.245946   1.394174   1.557176   1.725321   1.902699   2.095681   2.278569   2.407544  23.302515  23.333347
  123  2022.16663   0.000037   0.000036   0.000069   0.000068   0.000099   0.000318   0.000307   0.000598   0.000571   0.000828   0.000796   0.001247   0.002404   0.004850   0.009151   0.015685   0.062664   0.122634   0.211613   0.333604   0.489113   0.678312   0.894301   1.134618   1.414190   1.752026   1.024483   1.141513   1.274212   1.425520   1.588941   1.754673   1.929134   2.119661   2.303648   2.423897  23.840595  23.872309
  124  2022.25000   0.000038   0.000036   0.000070   0.000068   0.000099   0.000317   0.000307   0.000596   0.000567   0.000820   0.000807   0.001318   0.002580   0.005093   0.009371   0.015816   0.062505   0.122353   0.210565   0.331161   0.488029   0.681369   0.904748   1.159153   1.456812   1.812737   1.059985   1.178259   1.311960   1.463833   1.624739   1.786348   1.959193   2.150975   2.334621   2.454067  24.276196  24.306002
  125  2022.33337   0.000039   0.000037   0.000071   0.000068   0.000099   0.000318   0.000307   0.000594   0.000564   0.000826   0.000828   0.001361   0.002645   0.005230   0.009660   0.016285   0.064070   0.125268   0.215909   0.339367   0.498522   0.692506   0.913806   1.167707   1.466048   1.820438   1.063351   1.182594   1.317343   1.471088   1.637266   1.807565   1.987364   2.181959   2.365529   2.491263  24.469334  24.496120
  126  2022.41663   0.000039   0.000038   0.000072   0.000069   0.000100   0.000319   0.000306   0.000590   0.000566   0.000872   0.000881   0.001385   0.002653   0.005259   0.009789   0.016633   0.066003   0.129175   0.222020   0.349564   0.517641   0.724693   0.955293   1.216575   1.528406   1.906948   1.117776   1.245071   1.387754   1.545202   1.710618   1.880591   2.058899   2.249952   2.426568   2.535261  25.280378  25.319792
  127  2022.50000   0.000039   0.000038   0.000073   0.000069   0.000100   0.000318   0.000303   0.000580   0.000566   0.000897   0.000918   0.001474   0.002897   0.005824   0.010888   0.018531   0.073406   0.143060   0.243644   0.379464   0.558870   0.779034   1.024392   1.304898   1.639387   2.044360   1.197349   1.330371   1.477255   1.641122   1.814131   1.986993   2.160621   2.347524   2.526822   2.640070  26.749960  26.787527
  128  2022.58337   0.000039   0.000038   0.000073   0.000069   0.000100   0.000319   0.000303   0.000578   0.000570   0.000921   0.000943   0.001480   0.002881   0.005806   0.010873   0.018458   0.072495   0.140804   0.241304   0.377671   0.554613   0.772518   1.018907   1.300075   1.629374   2.020242   1.177342   1.306171   1.451531   1.615443   1.789167   1.964549   2.146197   2.343718   2.525408   2.637317  26.516277  26.554182
  129  2022.66663   0.000039   0.000038   0.000073   0.000069   0.000100   0.000321   0.000307   0.000585   0.000583   0.000946   0.000952   0.001430   0.002660   0.005237   0.009765   0.016653   0.066071   0.128517   0.218507   0.339729   0.501878   0.711569   0.955082   1.228567   1.543115   1.915432   1.117069   1.238411   1.374504   1.531577   1.704781   1.881865   2.064052   2.261689   2.445078   2.561359  25.310799  25.345449
  130  2022.75000   0.000039   0.000038   0.000072   0.000068   0.000100   0.000322   0.000309   0.000592   0.000594   0.000927   0.000893   0.001335   0.002491   0.004941   0.009247   0.015768   0.062200   0.121124   0.207699   0.325891   0.482326   0.679146   0.904106   1.156327   1.450868   1.802151   1.051945   1.167995   1.298851   1.451626   1.622836   1.799876   1.981907   2.172365   2.346000   2.460992  24.198683  24.234985
  131  2022.83337   0.000040   0.000038   0.000071   0.000068   0.000099   0.000321   0.000309   0.000599   0.000595   0.000881   0.000818   0.001240   0.002361   0.004718   0.008840   0.015096   0.060065   0.118327   0.204742   0.320715   0.467564   0.646233   0.852978   1.092078   1.377142   1.719238   1.006947   1.120658   1.248679   1.397296   1.564719   1.738129   1.916743   2.101882   2.270111   2.391081  23.321438  23.353569
  132  2022.91663   0.000039   0.000038   0.000071   0.000068   0.000099   0.000319   0.000308   0.000605   0.000593   0.000845   0.000778   0.001209   0.002334   0.004684   0.008807   0.015095   0.060460   0.119203   0.205751   0.321221   0.467493   0.646603   0.853736   1.093083   1.380167   1.723482   1.009154   1.123286   1.252015   1.399514   1.562213   1.730426   1.906005   2.092496   2.264266   2.378531  23.261175  23.296429
  133  2023.00000   0.000039   0.000037   0.000071   0.000068   0.000099   0.000320   0.000309   0.000605   0.000584   0.000833   0.000773   0.001178   0.002252   0.004504   0.008494   0.014693   0.059696   0.118664   0.205414   0.321182   0.468005   0.647544   0.852771   1.082285   1.355568   1.693769   0.995931   1.112769   1.244571   1.395907   1.562499   1.732697   1.908582   2.095782   2.266033   2.374376  23.260668  23.292793
  134  2023.08337   0.000038   0.000036   0.000069   0.000067   0.000099   0.000319   0.000310   0.000604   0.000573   0.000802   0.000753   0.001196   0.002336   0.004725   0.008943   0.015437   0.062294   0.122631   0.209507   0.325962   0.477330   0.665872   0.882886   1.122690   1.399068   1.734649   1.015541   1.131632   1.261873   1.409602   1.571368   1.738565   1.913458   2.106086   2.291379   2.413024  23.630194  23.663158
  135  2023.16663   0.000039   0.000036   0.000069   0.000067   0.000098   0.000319   0.000311   0.000602   0.000559   0.000772   0.000732   0.001179   0.002352   0.004755   0.008878   0.015114   0.060520   0.120226   0.208744   0.327212   0.477174   0.661730   0.879495   1.129210   1.421365   1.771410   1.037713   1.155669   1.287376   1.436565   1.599399   1.767375   1.944710   2.136359   2.316890   2.432706  23.922707  23.947256
  136  2023.25000   0.000039   0.000037   0.000070   0.000067   0.000099   0.000320   0.000311   0.000599   0.000555   0.000781   0.000761   0.001261   0.002527   0.005068   0.009392   0.015926   0.063350   0.124779   0.215753   0.339287   0.499467   0.696367   0.921693   1.178201   1.481811   1.846718   1.080179   1.199870   1.332779   1.480908   1.638867   1.802202   1.978167   2.170150   2.348699   2.468259  24.546267  24.573864
  137  2023.33337   0.000039   0.000037   0.000071   0.000068   0.000100   0.000321   0.000312   0.000596   0.000552   0.000792   0.000803   0.001383   0.002799   0.005593   0.010335   0.017435   0.068478   0.133491   0.229758   0.361142   0.531358   0.736509   0.967855   1.233126   1.547022   1.919874   1.119460   1.242027   1.377986   1.528395   1.689088   1.857805   2.036760   2.230034   2.412386   2.530999  25.434076  25.461445
  138  2023.41663   0.000039   0.000037   0.000072   0.000069   0.000100   0.000322   0.000310   0.000590   0.000554   0.000852   0.000903   0.001505   0.002963   0.005852   0.010707   0.017910   0.069732   0.134282   0.229727   0.363213   0.537853   0.750068   0.990813   1.265554   1.586613   1.973240   1.155501   1.285661   1.429416   1.589430   1.760780   1.936087   2.117069   2.310601   2.490108   2.603091  26.081692  26.116501
  139  2023.50000   0.000039   0.000038   0.000073   0.000069   0.000101   0.000321   0.000304   0.000576   0.000554   0.000898   0.000961   0.001575   0.003100   0.006241   0.011639   0.019655   0.076530   0.146662   0.248168   0.386962   0.569754   0.795503   1.050071   1.341452   1.684648   2.095343   1.223544   1.356188   1.502233   1.665589   1.840013   2.016339   2.196682   2.393549   2.583114   2.703790  27.306692  27.342524
  140  2023.58337   0.000039   0.000037   0.000073   0.000070   0.000101   0.000324   0.000306   0.000577   0.000567   0.000934   0.000987   0.001591   0.003100   0.006201   0.011518   0.019380   0.074914   0.142849   0.241937   0.379068   0.560824   0.785948   1.040591   1.330324   1.665975   2.068944   1.209898   1.344216   1.491220   1.652402   1.825787   2.006767   2.193672   2.395648   2.590250   2.719595  27.136572  27.170824
  141  2023.66663   0.000039   0.000037   0.000072   0.000070   0.000102   0.000325   0.000307   0.000582   0.000581   0.000954   0.000989   0.001580   0.003056   0.006053   0.011149   0.018628   0.071726   0.136760   0.232236   0.366065   0.544952   0.767153   1.017242   1.296913   1.621128   2.008666   1.171405   1.298402   1.438689   1.597608   1.771361   1.951636   2.139423   2.344090   2.539198   2.665727  26.454041  26.488783
