# Supplementary material for: Trends of temperature and total precipitable water, as well as the trend of surface pressure induced by CO2
Source: Sci Rep. 2024 Nov 25;14:29202. doi: 10.1038/s41598-024-80685-8 (PMC11589833; doi:10.1038/s41598-024-80685-8)
Supplement: Supplementary file 1 — Supplementary Material 1 [file 41598_2024_80685_MOESM1_ESM.tar › shared_code_data/ERA5_SNPP_Temp.txt]

    0  2011.91663 261.918 257.996 250.280 239.838 234.012 229.149 221.122 216.757 211.080 206.140 204.616 207.691 211.105 214.474 217.831 221.358 225.068 232.758 240.171 246.851 252.695 257.772 262.195 266.062 269.615 272.803 275.436 276.650 277.716 278.668 279.489 280.309 281.187 282.145 283.246 284.460 283.896   0.000
    1  2012.00000 261.524 258.665 251.128 240.651 234.658 229.745 220.984 216.430 210.568 205.263 204.692 208.200 211.922 215.384 218.690 222.090 225.579 232.819 240.022 246.588 252.373 257.398 261.773 265.634 269.210 272.433 275.095 276.291 277.407 278.388 279.247 280.083 280.910 281.902 282.946 284.215 281.090   0.000
    2  2012.08337 261.377 257.785 250.359 240.103 234.339 229.629 221.049 216.205 210.152 204.971 204.677 208.437 212.457 216.033 219.227 222.418 225.772 232.846 239.978 246.553 252.346 257.384 261.794 265.658 269.216 272.456 275.184 276.404 277.542 278.551 279.450 280.293 281.195 282.129 283.169 284.310 285.653   0.000
    3  2012.16663 262.001 257.864 250.089 239.711 234.077 229.327 221.226 216.505 210.442 205.294 204.609 208.236 212.167 215.837 219.224 222.606 226.037 233.125 240.272 246.857 252.661 257.707 262.115 265.991 269.593 272.884 275.654 276.934 278.068 279.096 279.999 280.869 281.752 282.684 283.725 284.800 284.631   0.000
    4  2012.25000 261.091 256.958 249.098 238.824 233.332 228.846 221.184 216.680 210.777 205.647 204.852 208.285 211.943 215.384 218.701 222.152 225.720 233.084 240.426 247.134 253.027 258.153 262.634 266.562 270.213 273.548 276.368 277.636 278.829 279.899 280.860 281.791 282.721 283.654 284.654 285.647 286.561   0.000
    5  2012.33337 260.230 255.780 247.862 237.679 232.175 227.719 220.830 216.599 211.128 206.247 204.812 208.003 211.755 215.185 218.438 221.844 225.493 233.194 240.746 247.560 253.505 258.651 263.148 267.099 270.802 274.221 277.150 278.469 279.697 280.753 281.779 282.702 283.643 284.563 285.553 286.538 287.671   0.000
    6  2012.41663 260.351 255.088 247.113 236.757 231.200 226.758 220.426 216.335 211.334 206.882 204.889 207.882 211.774 215.350 218.650 222.108 225.891 233.961 241.681 248.514 254.412 259.503 263.974 267.954 271.666 275.079 278.007 279.288 280.501 281.580 282.556 283.457 284.358 285.242 286.176 287.122 287.971   0.000
    7  2012.50000 260.771 256.126 247.938 237.206 231.363 226.551 220.066 215.951 211.360 207.549 204.671 207.086 211.088 214.984 218.533 222.134 226.036 234.288 242.080 248.907 254.772 259.825 264.269 268.215 271.913 275.308 278.179 279.499 280.708 281.780 282.746 283.659 284.575 285.466 286.400 287.292 288.215   0.000
    8  2012.58337 260.817 257.089 249.022 238.257 232.297 227.301 220.198 215.931 211.421 207.693 204.467 206.915 210.978 215.027 218.662 222.197 226.021 234.240 242.014 248.834 254.699 259.757 264.194 268.112 271.778 275.143 278.002 279.286 280.479 281.524 282.462 283.404 284.300 285.278 286.263 287.190 288.130   0.000
    9  2012.66663 261.369 257.079 249.168 238.760 232.945 228.029 220.642 216.198 211.515 207.755 204.461 206.748 210.601 214.575 218.295 221.940 225.754 233.817 241.545 248.365 254.248 259.304 263.690 267.548 271.183 274.564 277.456 278.748 279.948 280.954 281.882 282.706 283.607 284.559 285.624 286.676 287.683   0.000
   10  2012.75000 261.831 257.221 249.241 238.800 233.122 228.418 221.077 216.465 211.309 207.121 204.398 207.268 211.100 214.872 218.339 221.767 225.409 233.178 240.729 247.491 253.392 258.496 262.925 266.792 270.406 273.752 276.602 277.879 279.066 280.097 280.991 281.863 282.727 283.747 284.868 286.028 286.205   0.000
   11  2012.83337 262.108 257.276 249.641 239.169 233.373 228.676 221.390 216.873 211.009 206.320 204.730 207.884 211.519 214.980 218.184 221.517 225.120 232.738 240.181 246.924 252.831 257.970 262.447 266.362 269.944 273.182 275.887 277.138 278.245 279.247 280.160 280.982 281.872 282.835 283.971 285.200 286.069   0.000
   12  2012.91663 262.666 257.528 249.770 239.238 233.504 228.845 221.273 216.892 210.501 205.648 204.816 208.237 211.946 215.416 218.821 222.289 225.810 233.054 240.329 246.993 252.829 257.902 262.331 266.222 269.784 272.974 275.617 276.787 277.868 278.756 279.589 280.352 281.214 282.167 283.285 284.517 285.874   0.000
   13  2013.00000 261.439 257.926 250.403 240.173 234.471 229.417 221.402 216.803 210.109 205.059 205.010 208.994 213.024 216.675 220.056 223.392 226.762 233.768 240.902 247.453 253.214 258.232 262.615 266.488 270.041 273.218 275.808 276.991 278.061 278.941 279.748 280.471 281.297 282.209 283.264 284.436 285.814   0.000
   14  2013.08337 261.038 257.627 249.874 239.844 234.225 229.257 221.442 216.725 210.036 205.217 204.924 208.857 213.097 216.840 220.114 223.310 226.568 233.382 240.435 246.982 252.762 257.795 262.183 266.053 269.644 272.890 275.589 276.797 277.927 278.918 279.765 280.573 281.363 282.286 283.316 284.434 283.141   0.000
   15  2013.16663 261.836 257.874 249.965 239.555 233.813 228.846 221.400 216.834 210.472 205.631 205.153 208.864 212.753 216.235 219.324 222.492 225.890 233.144 240.415 247.054 252.887 257.958 262.383 266.273 269.911 273.206 275.976 277.205 278.348 279.360 280.262 281.114 281.911 282.844 283.858 284.890 285.089   0.000
   16  2013.25000 261.204 256.945 249.458 239.143 233.340 228.408 221.214 216.828 210.904 205.966 205.304 208.792 212.527 215.795 218.768 221.930 225.421 232.996 240.437 247.160 253.072 258.213 262.694 266.617 270.257 273.585 276.415 277.694 278.893 279.961 280.905 281.800 282.695 283.608 284.613 285.576 286.085   0.000
   17  2013.33337 260.543 255.546 248.066 237.990 232.339 227.659 220.857 216.695 211.252 206.337 205.384 208.707 212.385 215.764 218.813 221.978 225.486 233.190 240.784 247.591 253.501 258.634 263.152 267.140 270.850 274.221 277.075 278.399 279.611 280.696 281.655 282.570 283.455 284.344 285.319 286.261 287.232   0.000
   18  2013.41663 261.021 255.273 247.278 237.011 231.418 226.872 220.406 216.480 211.432 207.171 204.988 208.183 212.135 215.819 219.125 222.477 226.155 234.125 241.818 248.621 254.509 259.600 264.088 268.094 271.801 275.161 278.045 279.317 280.526 281.594 282.532 283.404 284.295 285.182 286.150 287.076 288.096   0.000
   19  2013.50000 260.656 255.980 247.778 237.056 231.466 226.700 220.039 216.311 211.621 207.958 204.913 207.359 211.308 215.312 218.934 222.460 226.281 234.449 242.189 248.996 254.867 259.930 264.365 268.283 271.942 275.287 278.124 279.414 280.626 281.707 282.719 283.626 284.529 285.397 286.325 287.211 288.121   0.000
   20  2013.58337 261.012 257.111 248.924 238.175 232.358 227.338 220.077 216.328 211.755 208.206 204.719 206.934 210.949 215.014 218.709 222.278 226.091 234.261 242.018 248.827 254.699 259.775 264.216 268.123 271.762 275.104 278.022 279.293 280.523 281.608 282.537 283.397 284.303 285.220 286.216 287.268 288.333   0.000
   21  2013.66663 260.903 257.431 249.540 238.888 233.114 228.158 220.382 216.411 211.696 207.951 204.520 206.839 210.792 214.846 218.550 222.132 225.890 233.893 241.570 248.361 254.237 259.279 263.669 267.556 271.190 274.534 277.395 278.693 279.907 280.974 281.877 282.715 283.607 284.554 285.617 286.694 287.892   0.000
   22  2013.75000 261.527 257.150 249.633 239.213 233.434 228.536 220.851 216.730 211.599 207.416 204.394 207.171 211.116 215.062 218.653 222.080 225.623 233.240 240.734 247.457 253.327 258.419 262.845 266.730 270.363 273.721 276.572 277.842 279.021 280.013 280.927 281.736 282.617 283.572 284.682 285.810 286.559   0.000
   23  2013.83337 262.161 257.417 249.811 239.705 233.813 228.842 221.240 217.027 211.601 207.054 204.501 207.403 211.245 214.915 218.309 221.700 225.247 232.764 240.149 246.838 252.712 257.835 262.313 266.234 269.821 273.052 275.745 276.996 278.134 279.087 279.979 280.779 281.688 282.684 283.825 285.035 285.052   0.000
   24  2013.91663 262.439 257.983 250.197 239.860 233.954 228.952 221.504 217.254 211.377 206.362 204.553 207.961 211.749 215.237 218.573 222.025 225.606 232.997 240.312 246.977 252.834 257.934 262.373 266.262 269.817 273.006 275.632 276.808 277.905 278.861 279.726 280.506 281.371 282.314 283.419 284.665 284.765   0.000
   25  2014.00000 262.362 259.110 251.205 240.488 234.566 229.362 221.280 216.987 211.194 206.172 204.613 208.210 212.257 215.922 219.302 222.651 226.065 233.258 240.530 247.141 252.929 257.955 262.341 266.229 269.810 273.015 275.659 276.829 277.912 278.815 279.657 280.408 281.241 282.139 283.168 284.318 284.900   0.000
   26  2014.08337 262.003 258.860 251.043 240.721 234.994 229.821 221.339 216.870 211.092 206.187 204.473 208.061 212.359 216.218 219.583 222.845 226.224 233.370 240.567 247.139 252.918 257.947 262.346 266.197 269.725 272.913 275.558 276.764 277.859 278.779 279.647 280.413 281.260 282.182 283.249 284.453 285.776   0.000
   27  2014.16663 261.796 258.410 250.814 240.358 234.638 229.587 221.367 216.957 211.208 206.473 204.686 208.165 212.369 216.173 219.435 222.630 225.986 233.140 240.358 246.972 252.795 257.870 262.302 266.194 269.814 273.103 275.856 277.093 278.246 279.269 280.215 281.061 281.955 282.881 283.906 284.966 285.877   0.000
   28  2014.25000 261.409 257.061 249.547 239.550 233.840 229.010 221.140 216.912 211.217 206.564 205.175 208.387 212.079 215.474 218.675 222.023 225.586 233.081 240.473 247.181 253.070 258.190 262.664 266.597 270.264 273.616 276.474 277.762 278.932 279.993 280.929 281.843 282.739 283.632 284.620 285.628 286.565   0.000
   29  2014.33337 260.472 255.803 248.072 238.341 232.869 228.052 220.795 216.729 211.298 206.602 205.204 208.120 211.758 215.248 218.570 222.037 225.760 233.604 241.167 247.935 253.840 258.977 263.476 267.424 271.083 274.421 277.280 278.534 279.737 280.805 281.753 282.657 283.587 284.515 285.527 286.503 287.411   0.000
   30  2014.41663 260.012 254.826 246.975 236.920 231.727 227.164 220.255 216.344 211.456 207.010 205.252 208.074 211.702 215.327 218.784 222.359 226.201 234.295 242.005 248.806 254.680 259.752 264.201 268.150 271.830 275.176 277.996 279.293 280.443 281.484 282.397 283.310 284.184 285.123 286.080 286.983 287.656   0.000
   31  2014.50000 260.322 255.676 247.789 237.347 231.658 226.979 219.833 216.019 211.571 207.498 204.906 207.670 211.557 215.320 218.837 222.467 226.411 234.673 242.454 249.262 255.096 260.128 264.548 268.472 272.140 275.486 278.320 279.628 280.783 281.824 282.733 283.628 284.527 285.418 286.364 287.275 288.187   0.000
   32  2014.58337 261.030 257.423 249.180 238.348 232.730 227.736 219.910 215.900 211.613 207.722 204.907 207.113 210.945 214.891 218.489 222.083 225.971 234.195 241.958 248.770 254.650 259.746 264.217 268.152 271.823 275.218 278.159 279.450 280.668 281.740 282.684 283.571 284.475 285.369 286.341 287.310 288.400   0.000
   33  2014.66663 261.633 257.703 249.472 238.847 233.344 228.293 220.250 215.948 211.569 207.653 204.508 206.697 210.612 214.652 218.338 221.920 225.711 233.750 241.436 248.232 254.103 259.155 263.583 267.503 271.157 274.509 277.380 278.672 279.879 280.934 281.855 282.725 283.657 284.622 285.696 286.781 287.911   0.000
   34  2014.75000 262.064 257.944 249.822 239.138 233.772 229.084 220.842 216.244 211.305 207.092 204.382 207.028 210.929 214.787 218.319 221.825 225.525 233.345 240.873 247.594 253.461 258.546 262.969 266.842 270.469 273.809 276.632 277.931 279.107 280.087 280.953 281.790 282.678 283.652 284.789 285.978 286.012   0.000
   35  2014.83337 262.167 258.318 250.465 239.635 233.705 229.083 221.127 216.624 211.157 206.526 204.413 207.328 211.145 214.807 218.240 221.718 225.372 233.044 240.486 247.185 253.051 258.152 262.588 266.462 270.023 273.241 275.932 277.133 278.244 279.202 280.009 280.815 281.703 282.677 283.812 285.017 284.575   0.000
   36  2014.91663 262.331 258.911 251.161 240.436 234.432 229.301 221.194 216.569 210.788 205.917 204.711 208.023 211.683 215.173 218.597 222.071 225.650 233.124 240.467 247.098 252.930 258.003 262.409 266.278 269.843 273.042 275.697 276.883 277.973 278.901 279.698 280.510 281.381 282.327 283.426 284.622 284.234   0.000
   37  2015.00000 262.567 259.326 251.636 240.952 234.847 229.679 221.428 216.562 210.467 205.341 205.005 208.658 212.340 215.804 219.177 222.590 226.083 233.367 240.659 247.295 253.094 258.120 262.497 266.369 269.931 273.126 275.731 276.907 277.928 278.834 279.613 280.379 281.202 282.118 283.189 284.377 284.032   0.000
   38  2015.08337 263.072 259.287 251.256 240.760 234.762 229.678 221.661 216.649 210.514 205.589 204.603 208.294 212.437 216.117 219.392 222.661 226.075 233.262 240.487 247.109 252.924 257.975 262.380 266.240 269.806 273.039 275.745 276.947 278.053 279.016 279.854 280.671 281.513 282.400 283.418 284.532 283.462   0.000
   39  2015.16663 262.915 258.569 250.725 240.248 234.336 229.351 221.620 216.723 210.710 205.916 204.866 208.364 212.316 215.895 219.161 222.504 225.984 233.255 240.528 247.170 253.007 258.076 262.498 266.368 269.947 273.190 275.889 277.137 278.276 279.282 280.176 281.056 281.912 282.880 283.916 284.994 285.313   0.000
   40  2015.25000 261.877 257.726 249.760 239.296 233.568 228.837 221.269 216.609 210.770 206.147 205.007 208.222 212.067 215.541 218.808 222.200 225.759 233.139 240.445 247.131 253.016 258.144 262.634 266.574 270.247 273.609 276.436 277.700 278.884 279.932 280.852 281.743 282.605 283.558 284.572 285.586 284.932   0.000
   41  2015.33337 260.760 256.404 248.329 238.101 232.506 227.967 220.781 216.748 211.036 206.494 205.158 208.438 212.165 215.642 218.943 222.366 226.027 233.726 241.202 247.942 253.823 258.920 263.399 267.361 271.067 274.442 277.301 278.585 279.789 280.872 281.878 282.768 283.662 284.545 285.525 286.481 287.544   0.000
   42  2015.41663 260.825 255.396 247.231 237.077 231.574 227.149 220.246 216.271 211.281 207.021 205.095 208.160 212.141 215.895 219.311 222.797 226.563 234.505 242.143 248.876 254.680 259.724 264.182 268.151 271.855 275.214 278.042 279.341 280.487 281.511 282.467 283.363 284.288 285.189 286.155 287.065 288.054   0.000
   43  2015.50000 261.717 255.974 247.638 237.104 231.401 226.700 219.984 216.132 211.608 207.548 205.216 207.949 211.869 215.684 219.181 222.716 226.518 234.678 242.401 249.147 254.942 259.961 264.403 268.360 272.073 275.430 278.261 279.570 280.776 281.849 282.847 283.742 284.635 285.503 286.414 287.302 288.277   0.000
   44  2015.58337 261.789 256.978 248.534 237.716 231.914 226.909 219.998 216.179 211.722 207.940 204.855 207.342 211.332 215.221 218.827 222.479 226.377 234.614 242.341 249.090 254.887 259.908 264.349 268.303 272.021 275.395 278.220 279.487 280.699 281.699 282.663 283.530 284.433 285.337 286.313 287.288 288.469   0.000
   45  2015.66663 261.999 257.685 249.512 238.725 232.862 227.779 220.512 216.474 211.667 207.760 204.618 206.906 210.792 214.767 218.460 222.122 225.977 234.069 241.730 248.452 254.239 259.248 263.648 267.559 271.241 274.607 277.446 278.721 279.912 280.973 281.916 282.820 283.691 284.679 285.741 286.813 287.885   0.000
   46  2015.75000 262.172 257.916 250.001 239.219 233.444 228.574 221.214 216.943 211.545 207.186 204.231 206.916 210.856 214.731 218.316 221.908 225.723 233.696 241.273 247.990 253.809 258.835 263.216 267.085 270.700 274.021 276.848 278.110 279.241 280.255 281.177 281.995 282.881 283.843 284.971 286.121 287.235   0.000
   47  2015.83337 262.273 257.475 249.836 239.202 233.252 228.475 221.418 217.107 211.364 206.666 204.233 206.904 210.700 214.406 217.928 221.486 225.235 233.090 240.612 247.304 253.151 258.239 262.673 266.559 270.140 273.379 276.090 277.337 278.432 279.413 280.268 281.125 281.991 283.013 284.125 285.270 284.881   0.000
   48  2015.91663 262.467 258.024 250.272 239.679 233.549 228.536 221.245 216.921 211.010 206.144 204.488 207.632 211.320 214.916 218.382 221.917 225.629 233.371 240.796 247.438 253.233 258.246 262.632 266.534 270.136 273.353 276.009 277.231 278.338 279.296 280.093 280.837 281.701 282.664 283.797 285.042 286.535   0.000
   49  2016.00000 263.304 259.146 251.199 240.529 234.323 229.091 221.025 216.705 210.594 205.585 204.908 208.446 212.251 215.818 219.199 222.658 226.248 233.723 241.032 247.626 253.397 258.410 262.795 266.686 270.252 273.436 276.056 277.251 278.330 279.259 280.030 280.756 281.611 282.556 283.665 284.874 285.032   0.000
   50  2016.08337 262.959 259.063 251.237 240.548 234.618 229.354 221.008 216.565 210.528 205.536 204.896 208.697 212.700 216.396 219.882 223.394 226.997 234.376 241.591 248.110 253.812 258.770 263.106 266.955 270.502 273.698 276.343 277.550 278.611 279.554 280.374 281.205 282.080 282.997 284.034 285.131 286.309   0.000
   51  2016.16663 261.952 258.447 250.875 240.224 234.394 229.243 220.915 216.359 210.306 205.449 205.248 208.866 212.726 216.263 219.632 223.118 226.743 234.140 241.366 247.922 253.678 258.705 263.116 267.015 270.618 273.849 276.523 277.749 278.862 279.830 280.657 281.465 282.285 283.245 284.286 285.351 285.174   0.000
   52  2016.25000 261.149 257.147 249.500 239.414 233.581 228.697 220.926 216.445 210.248 205.559 205.283 208.719 212.365 215.703 219.056 222.637 226.382 234.043 241.417 248.057 253.884 258.958 263.371 267.261 270.875 274.168 276.953 278.238 279.419 280.434 281.397 282.266 283.175 284.083 285.077 286.094 287.216   0.000
   53  2016.33337 259.964 256.101 248.116 238.308 232.644 227.828 220.538 216.340 210.426 205.927 205.353 208.470 211.969 215.357 218.749 222.332 226.141 234.058 241.616 248.347 254.202 259.275 263.729 267.688 271.377 274.707 277.526 278.807 280.008 281.082 282.032 282.932 283.829 284.738 285.728 286.716 287.710   0.000
   54  2016.41663 259.727 255.782 247.616 237.248 231.680 227.017 219.999 215.969 210.565 206.335 205.076 208.034 211.784 215.397 218.751 222.262 226.127 234.289 242.010 248.805 254.669 259.742 264.212 268.192 271.930 275.307 278.129 279.446 280.659 281.741 282.704 283.633 284.491 285.403 286.322 287.190 287.305   0.000
   55  2016.50000 260.468 255.915 247.784 237.123 231.412 226.626 219.630 215.707 210.884 206.809 204.703 207.498 211.478 215.398 218.997 222.628 226.560 234.822 242.574 249.350 255.184 260.222 264.657 268.601 272.302 275.669 278.539 279.848 281.074 282.159 283.112 284.035 284.937 285.815 286.749 287.627 288.464   0.000
   56  2016.58337 261.141 256.983 248.809 238.028 232.227 227.153 219.710 215.726 211.064 207.160 204.437 207.308 211.375 215.409 219.135 222.805 226.716 234.897 242.579 249.323 255.137 260.154 264.552 268.460 272.117 275.471 278.374 279.621 280.828 281.897 282.857 283.760 284.675 285.583 286.585 287.555 288.650   0.000
   57  2016.66663 261.419 257.534 249.625 238.983 233.118 228.008 220.229 216.006 211.075 207.005 204.572 207.186 211.157 215.202 218.896 222.469 226.208 234.178 241.867 248.664 254.532 259.599 264.005 267.890 271.543 274.897 277.728 278.993 280.167 281.197 282.130 282.953 283.853 284.793 285.848 286.981 286.699   0.000
   58  2016.75000 261.623 257.468 249.462 239.094 233.410 228.511 220.874 216.492 210.887 206.544 204.364 207.418 211.372 215.203 218.736 222.232 225.892 233.633 241.141 247.866 253.742 258.838 263.275 267.150 270.744 274.020 276.795 278.079 279.221 280.258 281.208 282.023 282.891 283.849 284.968 286.128 287.448   0.000
   59  2016.83337 261.726 257.413 249.790 239.358 233.413 228.548 220.999 216.656 210.657 205.773 204.527 207.974 211.807 215.485 218.917 222.312 225.814 233.236 240.626 247.321 253.201 258.324 262.797 266.725 270.322 273.562 276.285 277.510 278.650 279.611 280.503 281.282 282.130 283.071 284.185 285.365 286.509   0.000
   60  2016.91663 262.025 257.527 250.022 239.649 233.784 228.900 221.176 216.625 210.411 205.339 204.555 208.378 212.253 215.870 219.296 222.688 226.110 233.226 240.450 247.081 252.912 257.986 262.414 266.309 269.904 273.135 275.804 277.026 278.128 279.038 279.884 280.633 281.468 282.393 283.491 284.725 285.657   0.000
   61  2017.00000 262.488 258.697 251.090 240.360 234.294 229.177 221.130 216.699 210.663 205.580 204.655 208.300 212.301 216.127 219.626 223.028 226.439 233.499 240.703 247.306 253.103 258.140 262.542 266.409 269.955 273.135 275.791 276.978 278.084 279.052 279.882 280.641 281.476 282.394 283.466 284.661 286.142   0.000
   62  2017.08337 262.382 258.454 250.834 240.599 234.736 229.559 221.059 216.538 210.543 205.750 204.660 208.363 212.499 216.337 219.798 223.157 226.565 233.630 240.799 247.374 253.136 258.173 262.593 266.487 270.081 273.311 275.988 277.175 278.280 279.224 280.132 280.944 281.816 282.741 283.800 284.954 286.244   0.000
   63  2017.16663 261.831 258.236 250.374 240.151 234.404 229.284 221.083 216.563 210.763 206.165 204.589 208.025 212.173 215.972 219.402 222.776 226.199 233.351 240.563 247.172 252.993 258.070 262.505 266.380 269.984 273.303 276.161 277.406 278.596 279.662 280.607 281.482 282.398 283.334 284.374 285.449 286.693   0.000
   64  2017.25000 260.880 256.999 249.618 239.257 233.546 228.612 220.961 216.645 211.004 206.550 204.757 208.062 211.981 215.533 218.900 222.381 225.962 233.387 240.749 247.440 253.305 258.407 262.872 266.800 270.475 273.834 276.674 277.985 279.155 280.229 281.234 282.140 283.066 283.978 284.972 285.990 287.309   0.000
   65  2017.33337 259.630 255.620 248.052 238.236 232.498 227.722 220.419 216.548 211.171 206.772 205.010 207.990 211.800 215.361 218.733 222.264 226.011 233.850 241.426 248.190 254.072 259.183 263.661 267.621 271.310 274.676 277.524 278.836 280.003 281.063 282.049 282.938 283.830 284.720 285.699 286.626 287.280   0.000
   66  2017.41663 259.098 254.755 247.076 237.233 231.617 226.846 219.852 216.037 211.229 207.098 205.238 207.607 211.307 215.083 218.615 222.192 226.028 234.151 241.891 248.707 254.564 259.631 264.110 268.093 271.798 275.175 278.045 279.370 280.546 281.604 282.549 283.478 284.390 285.281 286.234 287.152 287.856   0.000
   67  2017.50000 260.890 256.037 247.859 237.346 231.589 226.619 219.433 215.603 211.290 207.506 204.673 206.962 210.977 215.001 218.712 222.420 226.400 234.717 242.491 249.291 255.126 260.154 264.580 268.509 272.179 275.539 278.382 279.694 280.897 281.968 282.940 283.849 284.772 285.661 286.595 287.477 288.438   0.000
   68  2017.58337 260.165 257.036 249.055 238.579 232.616 227.407 219.498 215.529 211.369 207.599 204.733 207.102 211.004 214.981 218.649 222.368 226.364 234.707 242.492 249.276 255.110 260.164 264.598 268.513 272.199 275.563 278.408 279.709 280.884 281.881 282.846 283.720 284.619 285.509 286.486 287.464 288.645   0.000
   69  2017.66663 260.755 257.016 249.126 239.189 233.385 228.235 219.994 215.728 211.346 207.501 204.619 207.172 211.074 215.019 218.702 222.373 226.227 234.322 242.019 248.808 254.669 259.698 264.059 267.912 271.551 274.912 277.729 279.019 280.187 281.200 282.074 282.915 283.745 284.704 285.736 286.772 286.346   0.000
   70  2017.75000 261.262 257.404 249.391 238.958 233.673 228.787 220.637 216.243 211.321 207.056 204.457 207.324 211.194 215.044 218.703 222.349 226.100 233.892 241.409 248.123 253.978 259.035 263.431 267.282 270.873 274.183 277.015 278.281 279.447 280.458 281.332 282.130 282.997 283.935 285.024 286.160 287.420   0.000
   71  2017.83337 261.259 257.586 249.866 239.171 233.485 228.910 220.962 216.603 211.265 206.566 204.637 207.834 211.555 215.069 218.385 221.829 225.497 233.151 240.563 247.252 253.125 258.241 262.705 266.606 270.194 273.423 276.116 277.322 278.445 279.433 280.303 281.157 281.985 282.958 284.058 285.202 284.787   0.000
   72  2017.91663 261.938 257.516 250.021 239.681 233.753 228.969 220.902 216.395 210.843 205.812 204.875 208.473 212.100 215.455 218.767 222.246 225.879 233.384 240.699 247.342 253.185 258.257 262.666 266.535 270.089 273.279 275.916 277.126 278.190 279.140 279.997 280.755 281.609 282.564 283.666 284.848 284.369   0.000
   73  2018.00000 261.866 258.218 250.919 240.318 234.122 229.157 220.949 216.348 210.777 205.851 204.690 208.081 211.730 215.269 218.775 222.359 225.970 233.299 240.604 247.250 253.076 258.125 262.525 266.383 269.929 273.119 275.754 276.964 278.065 279.029 279.848 280.601 281.437 282.351 283.410 284.569 285.688   0.000
   74  2018.08337 261.440 258.493 250.948 240.397 234.408 229.550 220.746 216.040 210.391 205.355 204.937 208.687 212.618 216.169 219.449 222.784 226.242 233.430 240.606 247.170 252.942 257.978 262.397 266.273 269.833 273.055 275.749 276.951 278.067 279.038 279.885 280.725 281.558 282.540 283.594 284.727 284.465   0.000
   75  2018.16663 261.342 257.497 249.964 239.721 234.014 229.382 220.943 216.060 210.209 205.549 204.747 208.435 212.506 216.104 219.319 222.578 226.015 233.287 240.541 247.184 253.031 258.116 262.552 266.442 270.040 273.344 276.142 277.392 278.554 279.584 280.497 281.324 282.194 283.103 284.115 285.162 286.085   0.000
   76  2018.25000 260.422 256.849 249.182 238.738 233.132 228.687 221.000 216.431 210.756 206.162 204.906 208.275 212.119 215.577 218.818 222.173 225.697 233.152 240.566 247.308 253.214 258.350 262.837 266.778 270.435 273.780 276.602 277.906 279.101 280.137 281.138 282.035 282.969 283.908 284.923 285.921 286.909   0.000
   77  2018.33337 259.047 255.455 247.944 237.705 232.182 227.738 220.659 216.379 211.070 206.715 205.138 208.176 211.833 215.271 218.555 222.041 225.764 233.503 241.023 247.819 253.752 258.910 263.409 267.364 271.039 274.422 277.285 278.575 279.778 280.843 281.819 282.687 283.602 284.512 285.502 286.495 287.611   0.000
   78  2018.41663 259.027 254.508 246.881 236.654 231.167 226.775 220.236 216.054 211.110 207.119 205.175 207.983 211.685 215.275 218.681 222.251 226.113 234.209 241.926 248.727 254.584 259.665 264.157 268.154 271.834 275.193 278.044 279.332 280.547 281.609 282.632 283.547 284.465 285.347 286.281 287.183 288.111   0.000
   79  2018.50000 259.834 254.918 246.996 236.544 230.861 226.269 219.840 215.790 211.173 207.602 204.812 207.362 211.251 215.089 218.696 222.428 226.443 234.766 242.575 249.409 255.253 260.282 264.695 268.612 272.260 275.595 278.422 279.731 280.899 281.964 282.981 283.906 284.840 285.737 286.668 287.536 288.373   0.000
   80  2018.58337 260.554 256.387 248.429 237.585 231.527 226.627 219.732 215.998 211.332 207.804 204.796 207.046 210.880 214.715 218.301 221.997 225.994 234.375 242.208 249.056 254.930 259.980 264.399 268.330 272.019 275.398 278.267 279.553 280.746 281.763 282.734 283.592 284.475 285.364 286.338 287.269 288.312   0.000
   81  2018.66663 260.655 257.195 249.420 238.776 232.712 227.725 220.201 216.370 211.367 207.790 204.597 206.725 210.485 214.351 218.024 221.729 225.617 233.740 241.452 248.268 254.160 259.233 263.654 267.550 271.212 274.561 277.415 278.727 279.927 280.995 281.936 282.832 283.707 284.696 285.743 286.792 286.658   0.000
   82  2018.75000 260.939 257.119 249.284 238.823 233.025 228.296 220.869 216.662 211.146 207.192 204.327 206.955 210.733 214.514 218.025 221.556 225.297 233.154 240.740 247.530 253.438 258.539 262.971 266.874 270.536 273.893 276.728 278.004 279.199 280.263 281.202 282.094 282.980 283.936 285.028 286.158 287.001   0.000
   83  2018.83337 261.026 257.001 249.565 239.005 233.178 228.450 221.052 216.639 210.868 206.167 204.590 207.752 211.379 214.850 218.165 221.596 225.264 232.995 240.467 247.166 253.034 258.134 262.588 266.510 270.124 273.384 276.077 277.323 278.462 279.466 280.323 281.149 281.978 282.971 284.081 285.276 282.759   0.000
   84  2018.91663 261.420 257.750 250.166 239.892 233.929 228.933 221.055 216.470 210.469 205.489 204.972 208.280 211.875 215.339 218.696 222.102 225.651 233.107 240.438 247.077 252.893 257.958 262.397 266.330 269.943 273.181 275.908 277.087 278.209 279.149 280.022 280.795 281.654 282.581 283.663 284.862 284.191   0.000
   85  2019.00000 260.880 257.376 250.546 240.530 234.629 229.355 221.101 216.395 209.995 204.747 205.298 209.019 212.698 216.225 219.624 222.996 226.407 233.570 240.777 247.334 253.074 258.082 262.494 266.422 270.042 273.284 275.928 277.091 278.165 279.096 279.939 280.687 281.506 282.393 283.416 284.566 284.509   0.000
   86  2019.08337 261.673 256.742 249.515 239.732 234.020 229.093 221.184 216.568 210.067 204.922 204.880 208.921 213.141 216.766 219.933 223.111 226.447 233.550 240.772 247.373 253.152 258.171 262.563 266.463 270.053 273.295 275.991 277.184 278.294 279.272 280.134 280.922 281.761 282.672 283.711 284.816 286.135   0.000
   87  2019.16663 261.953 258.218 249.968 239.359 233.639 228.715 221.017 216.679 210.345 205.645 204.836 208.393 212.464 216.124 219.353 222.640 226.104 233.380 240.685 247.331 253.144 258.185 262.590 266.482 270.109 273.424 276.222 277.503 278.631 279.647 280.591 281.448 282.351 283.295 284.346 285.455 286.780   0.000
   88  2019.25000 260.393 256.779 249.435 239.004 233.189 228.346 220.750 216.534 210.491 205.992 205.142 208.640 212.401 215.782 218.950 222.304 225.898 233.516 240.984 247.693 253.558 258.665 263.130 267.061 270.709 274.039 276.873 278.150 279.311 280.356 281.272 282.164 283.059 283.973 284.989 286.001 285.377   0.000
   89  2019.33337 259.626 255.434 247.589 237.912 232.197 227.472 220.397 216.365 210.747 206.267 205.349 208.536 212.082 215.499 218.850 222.304 225.950 233.708 241.277 248.049 253.943 259.058 263.538 267.497 271.201 274.598 277.510 278.826 280.059 281.154 282.136 283.038 283.941 284.829 285.794 286.768 287.957   0.000
   90  2019.41663 259.839 254.767 246.548 236.901 231.377 226.589 219.795 216.009 210.943 206.817 205.169 208.305 211.963 215.432 218.859 222.504 226.409 234.561 242.305 249.098 254.943 260.010 264.465 268.441 272.161 275.512 278.366 279.657 280.858 281.912 282.884 283.778 284.694 285.582 286.522 287.410 288.407   0.000
   91  2019.50000 260.557 255.645 247.323 236.922 231.211 226.300 219.396 215.819 211.214 207.531 205.126 207.559 211.432 215.307 218.895 222.559 226.515 234.813 242.602 249.400 255.235 260.272 264.724 268.684 272.372 275.747 278.638 279.947 281.171 282.271 283.260 284.171 285.076 285.937 286.847 287.711 288.728   0.000
   92  2019.58337 260.144 256.416 248.451 237.985 232.094 226.944 219.424 215.772 211.398 207.820 204.979 207.430 211.318 215.325 219.077 222.728 226.601 234.789 242.526 249.290 255.102 260.117 264.531 268.461 272.148 275.502 278.373 279.674 280.891 281.981 282.975 283.864 284.768 285.662 286.625 287.590 288.538   0.000
   93  2019.66663 260.275 256.461 248.673 238.505 232.510 227.409 219.585 215.796 211.420 207.751 205.048 207.441 211.378 215.411 219.173 222.788 226.507 234.421 242.061 248.808 254.629 259.633 263.999 267.882 271.556 274.918 277.795 279.087 280.290 281.349 282.272 283.137 283.952 284.897 285.886 286.966 287.224   0.000
   94  2019.75000 260.903 256.847 249.035 239.039 233.612 228.588 220.495 216.329 211.213 207.295 204.847 207.118 210.969 214.898 218.500 222.024 225.693 233.392 240.912 247.674 253.549 258.624 263.050 266.948 270.602 273.992 276.880 278.211 279.390 280.442 281.336 282.197 283.084 284.021 285.106 286.276 286.867   0.000
   95  2019.83337 260.947 257.202 249.612 239.287 233.889 228.873 220.778 216.569 210.993 206.575 204.800 207.786 211.419 214.984 218.488 222.072 225.741 233.305 240.718 247.417 253.281 258.356 262.786 266.688 270.283 273.548 276.325 277.572 278.731 279.746 280.621 281.404 282.247 283.160 284.232 285.411 286.768   0.000
   96  2019.91663 261.159 257.270 250.179 239.740 234.075 229.076 220.919 216.637 210.660 205.947 205.050 208.203 211.865 215.493 219.029 222.551 226.094 233.461 240.802 247.445 253.255 258.315 262.751 266.678 270.284 273.511 276.208 277.415 278.534 279.507 280.333 281.088 281.934 282.858 283.923 285.095 286.543   0.000
   97  2020.00000 261.706 258.059 250.898 240.554 234.704 229.462 220.990 216.595 210.633 205.963 205.268 208.947 212.936 216.575 219.944 223.264 226.641 233.759 240.976 247.557 253.307 258.330 262.753 266.670 270.248 273.452 276.113 277.291 278.381 279.288 280.130 280.874 281.707 282.621 283.689 284.884 285.964   0.000
   98  2020.08337 261.732 258.352 250.723 240.523 234.745 229.506 221.096 216.666 210.943 206.475 205.440 209.035 213.136 216.889 220.279 223.602 226.993 234.082 241.266 247.834 253.592 258.613 263.008 266.894 270.451 273.647 276.292 277.499 278.593 279.509 280.375 281.160 282.028 282.932 283.957 285.038 284.998   0.000
   99  2020.16663 261.412 257.884 250.138 240.163 234.479 229.432 221.278 216.843 211.277 206.880 205.552 208.868 212.736 216.218 219.384 222.695 226.227 233.604 240.908 247.531 253.318 258.362 262.779 266.684 270.299 273.574 276.317 277.534 278.663 279.652 280.523 281.393 282.262 283.241 284.280 285.340 284.774   0.000
  100  2020.25000 260.544 256.821 248.979 238.760 233.508 228.922 221.066 216.737 211.191 206.663 205.535 208.851 212.550 215.787 218.776 222.055 225.690 233.459 240.980 247.692 253.534 258.599 263.034 266.966 270.625 273.965 276.792 278.093 279.285 280.305 281.269 282.139 283.068 284.014 285.055 286.075 287.117   0.000
  101  2020.33337 259.724 255.561 247.634 237.596 232.204 227.907 220.485 216.379 210.908 206.309 205.596 208.890 212.403 215.740 219.042 222.515 226.232 234.105 241.681 248.423 254.276 259.344 263.787 267.746 271.427 274.787 277.652 278.936 280.136 281.196 282.128 283.044 283.927 284.888 285.879 286.843 286.390   0.000
  102  2020.41663 259.630 254.629 246.833 236.769 231.298 226.874 219.954 215.971 210.800 206.520 205.185 208.104 211.805 215.475 218.956 222.518 226.353 234.491 242.242 249.037 254.867 259.914 264.376 268.357 272.059 275.420 278.261 279.571 280.770 281.828 282.780 283.692 284.632 285.553 286.518 287.438 288.405   0.000
  103  2020.50000 260.594 255.225 247.161 236.636 230.961 226.349 219.659 215.760 210.877 206.894 204.805 207.399 211.329 215.266 218.967 222.725 226.727 235.050 242.813 249.576 255.385 260.405 264.820 268.737 272.407 275.768 278.629 279.916 281.111 282.156 283.087 283.996 284.936 285.833 286.776 287.655 288.543   0.000
  104  2020.58337 260.811 256.624 248.542 237.824 231.816 226.878 219.696 215.745 210.924 207.147 204.732 207.341 211.323 215.282 218.904 222.591 226.583 234.894 242.631 249.370 255.172 260.208 264.630 268.556 272.220 275.565 278.414 279.689 280.877 281.893 282.861 283.725 284.627 285.548 286.547 287.519 288.612   0.000
  105  2020.66663 260.809 256.950 249.116 238.661 232.791 227.912 220.179 215.941 210.835 207.122 204.609 207.097 210.966 214.942 218.648 222.313 226.177 234.292 241.987 248.760 254.597 259.610 263.992 267.883 271.555 274.933 277.816 279.140 280.347 281.402 282.295 283.117 284.003 284.935 285.974 287.010 288.236   0.000
  106  2020.75000 261.265 257.041 249.251 238.928 233.300 228.574 220.854 216.321 210.764 206.840 204.023 207.021 210.983 214.892 218.516 222.055 225.763 233.657 241.237 247.967 253.814 258.860 263.244 267.108 270.726 274.057 276.892 278.167 279.351 280.388 281.274 282.102 282.927 283.915 285.013 286.179 285.647   0.000
  107  2020.83337 261.717 256.997 249.256 238.974 233.345 228.706 221.366 216.894 211.003 206.687 203.925 207.056 211.081 214.857 218.308 221.788 225.504 233.329 240.831 247.533 253.378 258.450 262.891 266.800 270.382 273.611 276.342 277.566 278.701 279.646 280.519 281.292 282.161 283.149 284.297 285.549 284.683   0.000
  108  2020.91663 262.126 257.849 250.150 239.569 233.492 228.576 220.935 216.682 211.046 206.587 204.394 207.505 211.351 215.025 218.441 221.887 225.528 233.192 240.594 247.227 253.035 258.092 262.520 266.424 270.020 273.242 275.884 277.063 278.156 279.097 279.899 280.696 281.504 282.493 283.584 284.762 281.844   0.000
  109  2021.00000 260.895 257.870 250.624 240.310 234.467 229.352 220.756 216.256 210.368 205.800 204.759 208.333 212.185 215.735 219.075 222.477 226.010 233.366 240.632 247.232 253.021 258.051 262.457 266.347 269.922 273.130 275.772 276.978 278.063 279.000 279.812 280.587 281.451 282.382 283.439 284.588 285.907   0.000
  110  2021.08337 261.282 257.606 250.145 239.902 234.299 229.300 220.926 216.439 210.427 205.521 204.623 208.534 212.826 216.603 219.957 223.242 226.635 233.765 240.927 247.445 253.171 258.179 262.583 266.472 270.049 273.257 275.907 277.073 278.145 279.074 279.877 280.677 281.484 282.427 283.454 284.574 279.161   0.000
  111  2021.16663 261.647 257.613 250.091 239.698 233.880 228.938 221.063 216.794 210.863 206.040 204.733 208.151 212.072 215.639 218.930 222.316 225.863 233.201 240.474 247.118 252.943 257.990 262.399 266.287 269.895 273.198 275.987 277.224 278.368 279.370 280.249 281.078 281.970 282.900 283.929 284.971 286.117   0.000
  112  2021.25000 260.386 256.806 249.026 239.062 233.396 228.544 220.878 216.768 211.176 206.502 204.922 208.254 211.941 215.302 218.438 221.792 225.416 233.027 240.473 247.206 253.090 258.204 262.693 266.652 270.340 273.703 276.542 277.852 279.053 280.114 281.064 282.002 282.942 283.873 284.862 285.790 286.994   0.000
  113  2021.33337 259.239 255.505 247.717 237.642 232.371 227.709 220.450 216.454 211.113 206.597 205.383 208.516 212.122 215.483 218.728 222.157 225.829 233.624 241.182 247.921 253.798 258.908 263.396 267.384 271.104 274.477 277.349 278.641 279.851 280.931 281.903 282.823 283.780 284.713 285.707 286.693 287.661   0.000
  114  2021.41663 259.735 254.854 246.754 236.480 230.999 226.729 219.907 216.124 211.300 207.182 205.384 208.082 211.564 215.016 218.420 222.037 225.930 234.081 241.806 248.617 254.479 259.542 264.020 268.019 271.752 275.151 278.043 279.346 280.562 281.634 282.587 283.530 284.473 285.387 286.340 287.218 288.145   0.000
  115  2021.50000 261.016 255.297 247.126 236.474 230.677 226.153 219.436 215.753 211.425 207.723 205.019 207.375 211.169 214.876 218.481 222.289 226.397 234.847 242.653 249.419 255.211 260.233 264.687 268.650 272.344 275.712 278.553 279.872 281.087 282.133 283.138 284.046 284.976 285.869 286.781 287.618 288.436   0.000
  116  2021.58337 260.647 256.641 248.450 237.621 231.628 226.779 219.545 215.738 211.552 207.958 205.093 207.052 210.771 214.734 218.423 222.209 226.270 234.680 242.490 249.285 255.098 260.090 264.473 268.373 272.037 275.384 278.224 279.536 280.720 281.762 282.734 283.619 284.543 285.476 286.478 287.378 288.325   0.000
  117  2021.66663 260.752 256.886 249.029 238.377 232.512 227.731 219.989 215.909 211.612 208.037 204.835 206.562 210.339 214.350 218.134 221.885 225.865 234.158 241.924 248.711 254.538 259.528 263.888 267.787 271.494 274.905 277.793 279.073 280.246 281.244 282.098 282.973 283.834 284.813 285.852 286.908 286.271   0.000
  118  2021.75000 260.967 256.923 249.127 238.733 233.092 228.482 220.698 216.294 211.497 207.515 204.445 206.890 210.660 214.496 218.193 221.901 225.730 233.693 241.286 248.012 253.861 258.911 263.314 267.206 270.834 274.148 276.951 278.215 279.388 280.406 281.258 282.079 282.923 283.934 285.052 286.203 285.657   0.000
  119  2021.83337 260.916 257.265 249.471 238.933 233.231 228.596 221.124 216.663 211.369 207.008 204.480 207.121 210.647 214.154 217.566 221.143 224.958 232.876 240.410 247.127 252.991 258.078 262.524 266.452 270.075 273.353 276.109 277.341 278.480 279.471 280.324 281.154 281.999 283.018 284.101 285.349 280.325   0.000
  120  2021.91663 261.255 257.564 250.242 239.760 233.659 228.615 221.123 216.628 211.109 206.284 204.603 208.025 211.691 215.040 218.288 221.748 225.473 233.211 240.624 247.283 253.113 258.193 262.632 266.553 270.137 273.337 275.965 277.140 278.228 279.169 279.986 280.784 281.581 282.553 283.587 284.821 279.382   0.000
  121  2022.00000 261.808 258.170 250.873 240.413 234.270 229.074 221.139 216.485 210.831 205.928 204.670 208.160 212.235 215.900 219.194 222.504 225.995 233.373 240.623 247.159 252.910 257.942 262.343 266.236 269.833 273.086 275.783 276.962 278.042 278.938 279.789 280.562 281.406 282.312 283.381 284.604 285.237   0.000
  122  2022.08337 262.338 258.274 250.811 240.404 234.308 229.104 220.950 216.397 211.019 206.371 204.562 207.921 212.185 216.176 219.681 223.016 226.404 233.527 240.670 247.185 252.941 257.982 262.390 266.262 269.817 273.045 275.790 276.978 278.102 279.089 279.953 280.777 281.678 282.625 283.689 284.856 285.714   0.000
  123  2022.16663 261.239 257.805 250.169 239.761 233.918 228.931 220.651 216.339 211.083 206.524 204.827 208.123 212.126 215.888 219.246 222.557 226.052 233.418 240.697 247.311 253.111 258.160 262.577 266.470 270.106 273.423 276.188 277.445 278.574 279.521 280.425 281.254 282.163 283.122 284.189 285.300 285.350   0.000
  124  2022.25000 260.254 256.682 249.013 238.657 233.032 228.358 220.322 216.249 210.953 206.492 205.007 208.239 211.969 215.507 218.885 222.375 226.018 233.571 240.952 247.620 253.452 258.514 262.943 266.862 270.546 273.927 276.790 278.064 279.239 280.257 281.203 282.084 283.018 283.951 284.947 285.912 286.633   0.000
  125  2022.33337 259.347 255.313 247.721 237.544 231.969 227.421 219.835 216.281 211.078 206.611 205.339 208.318 211.873 215.380 218.799 222.323 226.030 233.772 241.279 247.994 253.844 258.943 263.431 267.405 271.113 274.513 277.434 278.741 279.921 280.983 281.961 282.853 283.774 284.680 285.676 286.646 287.560   0.000
  126  2022.41663 259.677 254.348 246.564 236.484 230.861 226.320 219.239 216.005 211.153 207.141 205.210 207.590 211.232 214.928 218.422 221.981 225.813 233.965 241.727 248.570 254.477 259.594 264.111 268.134 271.853 275.247 278.152 279.418 280.602 281.651 282.611 283.537 284.490 285.428 286.405 287.319 288.410   0.000
  127  2022.50000 259.946 254.793 246.758 236.298 230.546 225.858 218.957 215.522 211.174 207.500 204.812 207.472 211.404 215.359 219.091 222.826 226.783 235.039 242.787 249.568 255.399 260.434 264.862 268.783 272.431 275.770 278.595 279.869 281.057 282.104 283.028 283.954 284.891 285.814 286.772 287.690 287.130   0.000
  128  2022.58337 260.418 255.755 247.640 236.909 231.088 226.227 219.051 215.474 211.421 207.800 204.849 207.146 210.958 214.903 218.636 222.404 226.416 234.752 242.506 249.268 255.099 260.154 264.591 268.511 272.172 275.525 278.410 279.694 280.845 281.904 282.764 283.665 284.541 285.506 286.501 287.489 288.327   0.000
  129  2022.66663 260.685 256.622 248.682 238.108 232.305 227.270 219.653 215.716 211.330 207.638 204.730 207.012 210.853 214.768 218.404 222.025 225.885 234.021 241.739 248.545 254.419 259.459 263.858 267.772 271.464 274.821 277.646 278.944 280.127 281.151 282.021 282.891 283.770 284.761 285.800 286.853 286.088   0.000
  130  2022.75000 261.105 256.843 249.081 238.632 232.924 227.956 220.430 216.214 211.208 207.308 204.173 206.918 210.680 214.417 217.960 221.576 225.421 233.432 241.065 247.831 253.690 258.760 263.196 267.111 270.750 274.073 276.888 278.143 279.313 280.297 281.199 282.007 282.906 283.880 285.011 286.200 287.290   0.000
  131  2022.83337 260.777 256.705 249.161 238.519 232.838 227.982 220.892 216.715 211.305 206.908 204.274 207.357 210.949 214.353 217.664 221.147 224.895 232.810 240.401 247.154 253.038 258.156 262.638 266.565 270.169 273.404 276.079 277.309 278.428 279.406 280.235 281.033 281.852 282.867 284.012 285.247 284.942   0.000
  132  2022.91663 261.116 257.217 249.556 238.712 232.825 227.982 220.789 216.707 211.193 206.552 204.506 207.673 211.268 214.654 217.934 221.403 225.135 232.911 240.346 246.999 252.829 257.909 262.359 266.274 269.854 273.060 275.695 276.909 278.010 278.977 279.825 280.678 281.548 282.587 283.676 284.939 281.590   0.000
  133  2023.00000 261.873 258.115 250.208 239.491 233.507 228.518 220.742 216.666 211.036 206.298 204.667 207.933 211.728 215.293 218.693 222.150 225.711 233.096 240.394 246.994 252.787 257.822 262.223 266.120 269.716 272.950 275.618 276.800 277.894 278.845 279.669 280.491 281.332 282.339 283.444 284.657 282.378   0.000
  134  2023.08337 261.407 257.827 250.316 240.127 234.223 228.988 220.605 216.365 210.705 205.928 204.869 208.408 212.327 215.993 219.391 222.786 226.272 233.460 240.619 247.178 252.931 257.930 262.306 266.196 269.807 273.078 275.782 277.015 278.099 279.076 279.934 280.774 281.646 282.570 283.615 284.758 284.327   0.000
  135  2023.16663 260.890 257.338 249.609 239.458 233.820 228.803 220.687 216.355 210.598 205.864 205.157 208.592 212.317 215.680 218.906 222.278 225.835 233.223 240.487 247.119 252.956 258.044 262.495 266.415 270.062 273.405 276.234 277.490 278.649 279.634 280.562 281.400 282.311 283.269 284.341 285.457 286.597   0.000
  136  2023.25000 260.203 256.065 248.660 238.511 232.920 228.120 220.658 216.542 210.939 206.253 204.943 208.293 211.957 215.214 218.438 221.889 225.540 233.198 240.664 247.381 253.256 258.351 262.824 266.785 270.466 273.831 276.676 277.951 279.134 280.182 281.128 282.031 282.978 283.936 284.985 286.052 287.262   0.000
  137  2023.33337 259.188 254.715 247.179 237.473 231.962 227.282 220.143 216.385 211.081 206.381 205.270 208.763 212.371 215.630 218.829 222.296 226.044 233.887 241.422 248.157 254.024 259.123 263.607 267.587 271.280 274.645 277.495 278.808 280.008 281.046 282.053 282.956 283.872 284.797 285.813 286.822 287.857   0.000
  138  2023.41663 258.675 253.969 246.337 236.309 231.112 226.453 219.556 216.041 211.152 206.889 205.388 208.306 212.134 215.673 218.987 222.534 226.412 234.509 242.163 248.908 254.746 259.825 264.306 268.313 272.041 275.438 278.352 279.633 280.853 281.938 282.904 283.804 284.736 285.663 286.659 287.606 288.576   0.000
  139  2023.50000 259.048 254.640 246.954 236.485 230.958 226.259 219.268 215.719 211.251 207.413 205.124 207.830 211.855 215.699 219.220 222.872 226.875 235.232 243.004 249.771 255.585 260.617 265.041 268.983 272.657 276.008 278.871 280.206 281.399 282.481 283.472 284.379 285.330 286.248 287.176 288.035 288.923   0.000
  140  2023.58337 259.430 256.220 248.524 237.882 232.186 227.139 219.377 215.676 211.406 207.674 205.057 207.609 211.639 215.679 219.402 223.102 227.063 235.329 243.029 249.722 255.473 260.451 264.837 268.764 272.463 275.856 278.749 280.011 281.209 282.279 283.241 284.124 285.039 285.961 286.950 287.924 288.997   0.000
  141  2023.66663 260.139 256.202 248.490 238.247 232.699 227.679 219.747 215.784 211.532 207.715 204.861 207.346 211.346 215.357 219.124 222.857 226.769 234.915 242.586 249.284 255.041 260.019 264.395 268.315 272.006 275.375 278.248 279.535 280.736 281.796 282.715 283.571 284.482 285.449 286.519 287.568 288.624   0.000
