# Supplementary material for: Trends of temperature and total precipitable water, as well as the trend of surface pressure induced by CO2
Source: Sci Rep. 2024 Nov 25;14:29202. doi: 10.1038/s41598-024-80685-8 (PMC11589833; doi:10.1038/s41598-024-80685-8)
Supplement: Supplementary file 1 — Supplementary Material 1 [file 41598_2024_80685_MOESM1_ESM.tar › shared_code_data/ERA5_T2m_trend.txtK]

    0  2011.91663    285.7775879    285.9793396
    1  2012.00000    285.4266357    285.6346741
    2  2012.08337    285.7005615    285.9354858
    3  2012.16663    286.4227295    286.6571960
    4  2012.25000    287.5660400    287.7550964
    5  2012.33337    288.5852356    288.7311401
    6  2012.41663    289.2524719    289.3829651
    7  2012.50000    289.4191895    289.5637817
    8  2012.58337    289.3379517    289.5133667
    9  2012.66663    288.7090454    288.9262695
   10  2012.75000    287.8154907    288.0354004
   11  2012.83337    286.7162170    286.9196777
   12  2012.91663    285.7833252    285.9804993
   13  2013.00000    285.7388000    285.9486694
   14  2013.08337    285.8949890    286.1263123
   15  2013.16663    286.5830688    286.8177490
   16  2013.25000    287.4749451    287.6576233
   17  2013.33337    288.4331665    288.5735779
   18  2013.41663    289.2402649    289.3633118
   19  2013.50000    289.3540955    289.4875793
   20  2013.58337    289.3161316    289.4884033
   21  2013.66663    288.7660522    288.9738464
   22  2013.75000    287.6478882    287.8690186
   23  2013.83337    286.6701965    286.8709717
   24  2013.91663    285.9421387    286.1407166
   25  2014.00000    285.7189331    285.9286499
   26  2014.08337    285.7836609    286.0145569
   27  2014.16663    286.6496582    286.8808594
   28  2014.25000    287.6211243    287.8081970
   29  2014.33337    288.5948181    288.7322998
   30  2014.41663    289.2048950    289.3294678
   31  2014.50000    289.4445496    289.5811157
   32  2014.58337    289.3974304    289.5735474
   33  2014.66663    288.7806091    288.9902344
   34  2014.75000    287.7601013    287.9814758
   35  2014.83337    286.5715637    286.7722778
   36  2014.91663    286.0036621    286.1970825
   37  2015.00000    285.7845459    285.9915161
   38  2015.08337    286.0782471    286.3114014
   39  2015.16663    286.7881165    287.0154114
   40  2015.25000    287.5682068    287.7548523
   41  2015.33337    288.5883789    288.7254639
   42  2015.41663    289.3192139    289.4383545
   43  2015.50000    289.5326843    289.6711426
   44  2015.58337    289.5036316    289.6773987
   45  2015.66663    288.8630371    289.0732727
   46  2015.75000    288.0377197    288.2535706
   47  2015.83337    286.9063416    287.1038208
   48  2015.91663    286.3547058    286.5456848
   49  2016.00000    286.1432190    286.3452454
   50  2016.08337    286.5671387    286.8001709
   51  2016.16663    287.1851196    287.4105225
   52  2016.25000    288.0411072    288.2212219
   53  2016.33337    288.8269653    288.9564819
   54  2016.41663    289.3939514    289.5100098
   55  2016.50000    289.7396545    289.8742981
   56  2016.58337    289.6624146    289.8323059
   57  2016.66663    288.9539795    289.1619873
   58  2016.75000    287.9379883    288.1486816
   59  2016.83337    286.9253235    287.1345825
   60  2016.91663    286.1507568    286.3456421
   61  2017.00000    285.9957275    286.2025146
   62  2017.08337    286.3789368    286.6056519
   63  2017.16663    287.0588684    287.2844849
   64  2017.25000    287.8398743    288.0175476
   65  2017.33337    288.7840271    288.9198914
   66  2017.41663    289.3349304    289.4538574
   67  2017.50000    289.6448669    289.7807007
   68  2017.58337    289.5573730    289.7276611
   69  2017.66663    288.8759766    289.0846863
   70  2017.75000    287.9556274    288.1731567
   71  2017.83337    286.7684021    286.9705200
   72  2017.91663    286.1869202    286.3843689
   73  2018.00000    285.8327332    286.0440063
   74  2018.08337    286.1420288    286.3734436
   75  2018.16663    286.8322449    287.0615234
   76  2018.25000    287.8168945    288.0021667
   77  2018.33337    288.6632690    288.8020630
   78  2018.41663    289.3579102    289.4790344
   79  2018.50000    289.6574097    289.7902527
   80  2018.58337    289.4696960    289.6418762
   81  2018.66663    288.7958069    289.0052795
   82  2018.75000    287.9508057    288.1692810
   83  2018.83337    286.7586060    286.9570007
   84  2018.91663    286.1461182    286.3350220
   85  2019.00000    285.8762207    286.0836182
   86  2019.08337    286.1878357    286.4174500
   87  2019.16663    287.0672913    287.2959290
   88  2019.25000    287.9488831    288.1249390
   89  2019.33337    288.7682800    288.9037170
   90  2019.41663    289.5016174    289.6192322
   91  2019.50000    289.7759705    289.9128723
   92  2019.58337    289.6173706    289.7897034
   93  2019.66663    288.9749451    289.1860352
   94  2019.75000    288.0494690    288.2640381
   95  2019.83337    286.9252319    287.1278076
   96  2019.91663    286.3547974    286.5527344
   97  2020.00000    286.1730042    286.3731995
   98  2020.08337    286.4786682    286.7090759
   99  2020.16663    287.0468750    287.2709045
  100  2020.25000    288.0319519    288.2131042
  101  2020.33337    288.8775635    289.0097656
  102  2020.41663    289.4929199    289.6096497
  103  2020.50000    289.7044373    289.8372192
  104  2020.58337    289.5280151    289.6970520
  105  2020.66663    289.0298767    289.2416687
  106  2020.75000    287.9723816    288.1934814
  107  2020.83337    287.0575867    287.2609863
  108  2020.91663    286.0500793    286.2457275
  109  2021.00000    285.8352356    286.0451050
  110  2021.08337    285.9397278    286.1734314
  111  2021.16663    286.7486267    286.9779663
  112  2021.25000    287.7022095    287.8848572
  113  2021.33337    288.6690979    288.8003540
  114  2021.41663    289.3455811    289.4597168
  115  2021.50000    289.7096558    289.8458862
  116  2021.58337    289.5725098    289.7474976
  117  2021.66663    288.9976501    289.2109070
  118  2021.75000    288.0176392    288.2389526
  119  2021.83337    286.8663635    287.0734253
  120  2021.91663    286.1374512    286.3323059
  121  2022.00000    285.8692627    286.0782166
  122  2022.08337    286.1091614    286.3433533
  123  2022.16663    286.9531250    287.1832886
  124  2022.25000    287.7949829    287.9787598
  125  2022.33337    288.6674805    288.8018188
  126  2022.41663    289.4408569    289.5571899
  127  2022.50000    289.7564087    289.8906250
  128  2022.58337    289.5569153    289.7264404
  129  2022.66663    288.9457092    289.1545410
  130  2022.75000    288.0054626    288.2268066
  131  2022.83337    286.6827087    286.8828735
  132  2022.91663    286.0860596    286.2844238
  133  2023.00000    285.8385620    286.0459595
  134  2023.08337    286.1721497    286.4092102
  135  2023.16663    287.0705566    287.3004150
  136  2023.25000    287.8322754    288.0133362
  137  2023.33337    288.8067932    288.9416504
  138  2023.41663    289.6639709    289.7815552
  139  2023.50000    290.1034241    290.2366943
  140  2023.58337    289.9709167    290.1435242
  141  2023.66663    289.5268555    289.7451172
