# Supplementary material for: Trends of temperature and total precipitable water, as well as the trend of surface pressure induced by CO2
Source: Sci Rep. 2024 Nov 25;14:29202. doi: 10.1038/s41598-024-80685-8 (PMC11589833; doi:10.1038/s41598-024-80685-8)
Supplement: Supplementary file 1 — Supplementary Material 1 [file 41598_2024_80685_MOESM1_ESM.tar › shared_code_data/ERA5_TPW_trend.txtK]

    0  1979.00000     23.243782043457
    1  1979.08337     23.292398452759
    2  1979.16663     23.640249252319
    3  1979.25000     23.655551910400
    4  1979.33337     24.352321624756
    5  1979.41663     25.382240295410
    6  1979.50000     25.913074493408
    7  1979.58337     25.709634780884
    8  1979.66663     24.886430740356
    9  1979.75000     24.007259368896
   10  1979.83337     23.433277130127
   11  1979.91663     23.198421478271
    0  1980.00000     23.211919784546
    1  1980.08337     23.349784851074
    2  1980.16663     23.804328918457
    3  1980.25000     24.422348022461
    4  1980.33337     24.871416091919
    5  1980.41663     25.509988784790
    6  1980.50000     26.069213867188
    7  1980.58337     25.939496994019
    8  1980.66663     24.722269058228
    9  1980.75000     23.852134704590
   10  1980.83337     23.139110565186
   11  1980.91663     22.897001266479
   12  1981.00000     22.892606735229
   13  1981.08337     23.456878662109
   14  1981.16663     23.623128890991
   15  1981.25000     23.981376647949
   16  1981.33337     24.596504211426
   17  1981.41663     25.122947692871
   18  1981.50000     26.104101181030
   19  1981.58337     25.673595428467
   20  1981.66663     24.685596466064
   21  1981.75000     23.610450744629
   22  1981.83337     23.088436126709
   23  1981.91663     23.158935546875
   24  1982.00000     22.971420288086
   25  1982.08337     23.347959518433
   26  1982.16663     23.688356399536
   27  1982.25000     24.096738815308
   28  1982.33337     24.407718658447
   29  1982.41663     25.183053970337
   30  1982.50000     25.812700271606
   31  1982.58337     25.880603790283
   32  1982.66663     24.706062316895
   33  1982.75000     23.525472640991
   34  1982.83337     23.295391082764
   35  1982.91663     23.127344131470
   36  1983.00000     23.186115264893
   37  1983.08337     23.560512542725
   38  1983.16663     23.984645843506
   39  1983.25000     24.213630676270
   40  1983.33337     24.950387954712
   41  1983.41663     25.546220779419
   42  1983.50000     26.395515441895
   43  1983.58337     26.425949096680
   44  1983.66663     25.045003890991
   45  1983.75000     23.792745590210
   46  1983.83337     23.106733322144
   47  1983.91663     22.820793151855
   48  1984.00000     22.879854202271
   49  1984.08337     23.280420303345
   50  1984.16663     23.705440521240
   51  1984.25000     23.798601150513
   52  1984.33337     24.439401626587
   53  1984.41663     24.991960525513
   54  1984.50000     25.510810852051
   55  1984.58337     25.466760635376
   56  1984.66663     24.198905944824
   57  1984.75000     23.487554550171
   58  1984.83337     22.785041809082
   59  1984.91663     22.761640548706
   60  1985.00000     22.712118148804
   61  1985.08337     22.992733001709
   62  1985.16663     23.660518646240
   63  1985.25000     24.025999069214
   64  1985.33337     24.380985260010
   65  1985.41663     24.616014480591
   66  1985.50000     25.449459075928
   67  1985.58337     25.636745452881
   68  1985.66663     24.494871139526
   69  1985.75000     23.441246032715
   70  1985.83337     22.912841796875
   71  1985.91663     22.662532806396
   72  1986.00000     22.816461563110
   73  1986.08337     22.882047653198
   74  1986.16663     23.496526718140
   75  1986.25000     24.004346847534
   76  1986.33337     24.421821594238
   77  1986.41663     25.305778503418
   78  1986.50000     25.823278427124
   79  1986.58337     25.720611572266
   80  1986.66663     24.691055297852
   81  1986.75000     23.456237792969
   82  1986.83337     23.112470626831
   83  1986.91663     23.094057083130
   84  1987.00000     23.094577789307
   85  1987.08337     23.603820800781
   86  1987.16663     23.730155944824
   87  1987.25000     24.155475616455
   88  1987.33337     25.085773468018
   89  1987.41663     25.733079910278
   90  1987.50000     26.309041976929
   91  1987.58337     26.106134414673
   92  1987.66663     25.012136459351
   93  1987.75000     23.937147140503
   94  1987.83337     23.493978500366
   95  1987.91663     23.456474304199
   96  1988.00000     23.708806991577
   97  1988.08337     23.434970855713
   98  1988.16663     23.728435516357
   99  1988.25000     24.347223281860
  100  1988.33337     24.668319702148
  101  1988.41663     25.236413955688
  102  1988.50000     26.219390869141
  103  1988.58337     26.056119918823
  104  1988.66663     24.857080459595
  105  1988.75000     23.429819107056
  106  1988.83337     22.738397598267
  107  1988.91663     22.650396347046
  108  1989.00000     22.554759979248
  109  1989.08337     22.811851501465
  110  1989.16663     23.196416854858
  111  1989.25000     23.676544189453
  112  1989.33337     24.219244003296
  113  1989.41663     24.929378509521
  114  1989.50000     25.877986907959
  115  1989.58337     25.691518783569
  116  1989.66663     24.567964553833
  117  1989.75000     23.500877380371
  118  1989.83337     23.072460174561
  119  1989.91663     22.712690353394
  120  1990.00000     23.198402404785
  121  1990.08337     23.593494415283
  122  1990.16663     23.857891082764
  123  1990.25000     24.210277557373
  124  1990.33337     24.695846557617
  125  1990.41663     25.298833847046
  126  1990.50000     25.990756988525
  127  1990.58337     25.891262054443
  128  1990.66663     24.779106140137
  129  1990.75000     23.843910217285
  130  1990.83337     23.348752975464
  131  1990.91663     23.198812484741
  132  1991.00000     23.495979309082
  133  1991.08337     23.369819641113
  134  1991.16663     23.652992248535
  135  1991.25000     24.068923950195
  136  1991.33337     24.544277191162
  137  1991.41663     25.481069564819
  138  1991.50000     26.150770187378
  139  1991.58337     26.151056289673
  140  1991.66663     24.542371749878
  141  1991.75000     23.322807312012
  142  1991.83337     22.760200500488
  143  1991.91663     22.846836090088
  144  1992.00000     22.760108947754
  145  1992.08337     22.869707107544
  146  1992.16663     23.407272338867
  147  1992.25000     23.705619812012
  148  1992.33337     24.348756790161
  149  1992.41663     24.797859191895
  150  1992.50000     25.218185424805
  151  1992.58337     25.357818603516
  152  1992.66663     24.273334503174
  153  1992.75000     22.985851287842
  154  1992.83337     22.458902359009
  155  1992.91663     22.270841598511
  156  1993.00000     22.392572402954
  157  1993.08337     22.634603500366
  158  1993.16663     22.885843276978
  159  1993.25000     23.609376907349
  160  1993.33337     24.413839340210
  161  1993.41663     24.748374938965
  162  1993.50000     25.648469924927
  163  1993.58337     25.300045013428
  164  1993.66663     24.218305587769
  165  1993.75000     23.400588989258
  166  1993.83337     22.904521942139
  167  1993.91663     22.838560104370
  168  1994.00000     22.698509216309
  169  1994.08337     22.973072052002
  170  1994.16663     23.190916061401
  171  1994.25000     23.660886764526
  172  1994.33337     24.199094772339
  173  1994.41663     24.925882339478
  174  1994.50000     25.718662261963
  175  1994.58337     25.783817291260
  176  1994.66663     24.416883468628
  177  1994.75000     23.542749404907
  178  1994.83337     22.990455627441
  179  1994.91663     22.727809906006
  180  1995.00000     22.690549850464
  181  1995.08337     22.909517288208
  182  1995.16663     23.339525222778
  183  1995.25000     23.727445602417
  184  1995.33337     24.204889297485
  185  1995.41663     24.915029525757
  186  1995.50000     25.901481628418
  187  1995.58337     25.862525939941
  188  1995.66663     24.791439056396
  189  1995.75000     23.395977020264
  190  1995.83337     22.644508361816
  191  1995.91663     22.533781051636
  192  1996.00000     22.538232803345
  193  1996.08337     22.833827972412
  194  1996.16663     23.277456283569
  195  1996.25000     23.533868789673
  196  1996.33337     24.039058685303
  197  1996.41663     24.990497589111
  198  1996.50000     25.451963424683
  199  1996.58337     25.429700851440
  200  1996.66663     24.187236785889
  201  1996.75000     23.294406890869
  202  1996.83337     22.517431259155
  203  1996.91663     22.464641571045
  204  1997.00000     22.517370223999
  205  1997.08337     22.852544784546
  206  1997.16663     23.264108657837
  207  1997.25000     23.471544265747
  208  1997.33337     24.070140838623
  209  1997.41663     24.934141159058
  210  1997.50000     25.941183090210
  211  1997.58337     25.722549438477
  212  1997.66663     24.819982528687
  213  1997.75000     23.955093383789
  214  1997.83337     23.351081848145
  215  1997.91663     23.253215789795
  216  1998.00000     23.478363037109
  217  1998.08337     23.659799575806
  218  1998.16663     23.787626266479
  219  1998.25000     24.595977783203
  220  1998.33337     24.988952636719
  221  1998.41663     25.469821929932
  222  1998.50000     26.497549057007
  223  1998.58337     26.321304321289
  224  1998.66663     25.016119003296
  225  1998.75000     23.759323120117
  226  1998.83337     22.918186187744
  227  1998.91663     22.809995651245
  228  1999.00000     22.757068634033
  229  1999.08337     23.258323669434
  230  1999.16663     23.471361160278
  231  1999.25000     23.628641128540
  232  1999.33337     23.844959259033
  233  1999.41663     24.428379058838
  234  1999.50000     25.720823287964
  235  1999.58337     25.374906539917
  236  1999.66663     24.394184112549
  237  1999.75000     23.350318908691
  238  1999.83337     22.615442276001
  239  1999.91663     22.323020935059
  240  2000.00000     22.451013565063
  241  2000.08337     22.829692840576
  242  2000.16663     23.091283798218
  243  2000.25000     23.864114761353
  244  2000.33337     24.188074111938
  245  2000.41663     24.684274673462
  246  2000.50000     25.401725769043
  247  2000.58337     25.459774017334
  248  2000.66663     24.288810729980
  249  2000.75000     23.521745681763
  250  2000.83337     22.754877090454
  251  2000.91663     22.512393951416
  252  2001.00000     22.607734680176
  253  2001.08337     23.129774093628
  254  2001.16663     23.503852844238
  255  2001.25000     23.938949584961
  256  2001.33337     24.296373367310
  257  2001.41663     24.927556991577
  258  2001.50000     25.983366012573
  259  2001.58337     25.969776153564
  260  2001.66663     24.798885345459
  261  2001.75000     23.706493377686
  262  2001.83337     23.203514099121
  263  2001.91663     23.117458343506
  264  2002.00000     23.006170272827
  265  2002.08337     23.247928619385
  266  2002.16663     23.740978240967
  267  2002.25000     24.152254104614
  268  2002.33337     24.363502502441
  269  2002.41663     25.128641128540
  270  2002.50000     25.982366561890
  271  2002.58337     25.895908355713
  272  2002.66663     24.695133209229
  273  2002.75000     23.717782974243
  274  2002.83337     23.265684127808
  275  2002.91663     23.134710311890
  276  2003.00000     23.065626144409
  277  2003.08337     23.523033142090
  278  2003.16663     23.508909225464
  279  2003.25000     24.035192489624
  280  2003.33337     24.405912399292
  281  2003.41663     25.113378524780
  282  2003.50000     26.183439254761
  283  2003.58337     26.037172317505
  284  2003.66663     24.851871490479
  285  2003.75000     23.716249465942
  286  2003.83337     23.341192245483
  287  2003.91663     23.136169433594
  288  2004.00000     23.239698410034
  289  2004.08337     23.308212280273
  290  2004.16663     23.726881027222
  291  2004.25000     24.331451416016
  292  2004.33337     24.450517654419
  293  2004.41663     24.957952499390
  294  2004.50000     25.801721572876
  295  2004.58337     25.615932464600
  296  2004.66663     24.660451889038
  297  2004.75000     23.706739425659
  298  2004.83337     23.233152389526
  299  2004.91663     23.013080596924
  300  2005.00000     23.209362030029
  301  2005.08337     23.448907852173
  302  2005.16663     23.676017761230
  303  2005.25000     24.144641876221
  304  2005.33337     24.559358596802
  305  2005.41663     25.546979904175
  306  2005.50000     26.178478240967
  307  2005.58337     25.901491165161
  308  2005.66663     25.111589431763
  309  2005.75000     24.076784133911
  310  2005.83337     23.116512298584
  311  2005.91663     22.797449111938
  312  2006.00000     23.266479492188
  313  2006.08337     23.662389755249
  314  2006.16663     23.617147445679
  315  2006.25000     24.058250427246
  316  2006.33337     24.291980743408
  317  2006.41663     25.247259140015
  318  2006.50000     26.126708984375
  319  2006.58337     25.892366409302
  320  2006.66663     24.933732986450
  321  2006.75000     24.188598632812
  322  2006.83337     23.204984664917
  323  2006.91663     23.177333831787
  324  2007.00000     23.299486160278
  325  2007.08337     23.294912338257
  326  2007.16663     23.709680557251
  327  2007.25000     24.176284790039
  328  2007.33337     24.598724365234
  329  2007.41663     25.414800643921
  330  2007.50000     25.974674224854
  331  2007.58337     25.980003356934
  332  2007.66663     24.863107681274
  333  2007.75000     23.620584487915
  334  2007.83337     22.933736801147
  335  2007.91663     22.763040542603
  336  2008.00000     22.951202392578
  337  2008.08337     22.898950576782
  338  2008.16663     23.253990173340
  339  2008.25000     23.532686233521
  340  2008.33337     23.970254898071
  341  2008.41663     24.957567214966
  342  2008.50000     25.698440551758
  343  2008.58337     25.795625686646
  344  2008.66663     24.773944854736
  345  2008.75000     23.931379318237
  346  2008.83337     23.307571411133
  347  2008.91663     22.949434280396
  348  2009.00000     23.046066284180
  349  2009.08337     23.541238784790
  350  2009.16663     23.635650634766
  351  2009.25000     23.913089752197
  352  2009.33337     24.352725982666
  353  2009.41663     25.247774124146
  354  2009.50000     26.137447357178
  355  2009.58337     26.064300537109
  356  2009.66663     25.468505859375
  357  2009.75000     23.975093841553
  358  2009.83337     23.522983551025
  359  2009.91663     23.210674285889
  360  2010.00000     23.299804687500
  361  2010.08337     23.984918594360
  362  2010.16663     24.180000305176
  363  2010.25000     24.804210662842
  364  2010.33337     25.211799621582
  365  2010.41663     25.863122940063
  366  2010.50000     26.817422866821
  367  2010.58337     26.424396514893
  368  2010.66663     25.244380950928
  369  2010.75000     24.091163635254
  370  2010.83337     23.174268722534
  371  2010.91663     22.804494857788
  372  2011.00000     23.111465454102
  373  2011.08337     23.207641601562
  374  2011.16663     23.571058273315
  375  2011.25000     24.071790695190
  376  2011.33337     24.708904266357
  377  2011.41663     25.431163787842
  378  2011.50000     26.099937438965
  379  2011.58337     25.969732284546
  380  2011.66663     24.780763626099
  381  2011.75000     23.774127960205
  382  2011.83337     23.150390625000
  383  2011.91663     22.975217819214
  384  2012.00000     22.768472671509
  385  2012.08337     23.223699569702
  386  2012.16663     23.633010864258
  387  2012.25000     24.310056686401
  388  2012.33337     24.684734344482
  389  2012.41663     25.393993377686
  390  2012.50000     26.389381408691
  391  2012.58337     25.952188491821
  392  2012.66663     24.935644149780
  393  2012.75000     23.966571807861
  394  2012.83337     23.534086227417
  395  2012.91663     23.325105667114
  396  2013.00000     23.397409439087
  397  2013.08337     23.564294815063
  398  2013.16663     24.124689102173
  399  2013.25000     24.162645339966
  400  2013.33337     24.688959121704
  401  2013.41663     25.551103591919
  402  2013.50000     26.354356765747
  403  2013.58337     25.930559158325
  404  2013.66663     25.103809356689
  405  2013.75000     23.946838378906
  406  2013.83337     23.344142913818
  407  2013.91663     23.168228149414
  408  2014.00000     23.187540054321
  409  2014.08337     23.286270141602
  410  2014.16663     23.863763809204
  411  2014.25000     24.371295928955
  412  2014.33337     24.820352554321
  413  2014.41663     25.753429412842
  414  2014.50000     26.283939361572
  415  2014.58337     26.187416076660
  416  2014.66663     25.165283203125
  417  2014.75000     24.146938323975
  418  2014.83337     23.500314712524
  419  2014.91663     23.585821151733
  420  2015.00000     23.228607177734
  421  2015.08337     23.677616119385
  422  2015.16663     24.028602600098
  423  2015.25000     24.297599792480
  424  2015.33337     24.983999252319
  425  2015.41663     25.914167404175
  426  2015.50000     26.585357666016
  427  2015.58337     26.601173400879
  428  2015.66663     25.674587249756
  429  2015.75000     24.832996368408
  430  2015.83337     24.385728836060
  431  2015.91663     24.194488525391
  432  2016.00000     24.052230834961
  433  2016.08337     24.487745285034
  434  2016.16663     25.022863388062
  435  2016.25000     25.172340393066
  436  2016.33337     25.628704071045
  437  2016.41663     26.248437881470
  438  2016.50000     26.980072021484
  439  2016.58337     26.736745834351
  440  2016.66663     25.815605163574
  441  2016.75000     24.336572647095
  442  2016.83337     23.652637481689
  443  2016.91663     23.635059356689
  444  2017.00000     23.574247360229
  445  2017.08337     24.066041946411
  446  2017.16663     24.369800567627
  447  2017.25000     24.507326126099
  448  2017.33337     25.225938796997
  449  2017.41663     25.954702377319
  450  2017.50000     26.703411102295
  451  2017.58337     26.655508041382
  452  2017.66663     25.563808441162
  453  2017.75000     24.569021224976
  454  2017.83337     23.623821258545
  455  2017.91663     23.413255691528
  456  2018.00000     23.363809585571
  457  2018.08337     23.992607116699
  458  2018.16663     23.999265670776
  459  2018.25000     24.372169494629
  460  2018.33337     24.915586471558
  461  2018.41663     25.684720993042
  462  2018.50000     26.738180160522
  463  2018.58337     26.485109329224
  464  2018.66663     25.442571640015
  465  2018.75000     24.491867065430
  466  2018.83337     23.843208312988
  467  2018.91663     23.636796951294
  468  2019.00000     23.636909484863
  469  2019.08337     23.892793655396
  470  2019.16663     24.245080947876
  471  2019.25000     24.676559448242
  472  2019.33337     25.197507858276
  473  2019.41663     26.218645095825
  474  2019.50000     26.834054946899
  475  2019.58337     26.719898223877
  476  2019.66663     25.708019256592
  477  2019.75000     24.581649780273
  478  2019.83337     23.868890762329
  479  2019.91663     23.587369918823
  480  2020.00000     24.148181915283
  481  2020.08337     24.357563018799
  482  2020.16663     24.476789474487
  483  2020.25000     24.650960922241
  484  2020.33337     25.046030044556
  485  2020.41663     26.002838134766
  486  2020.50000     26.764553070068
  487  2020.58337     26.468532562256
  488  2020.66663     25.583051681519
  489  2020.75000     24.481655120850
  490  2020.83337     23.622922897339
  491  2020.91663     23.365755081177
  492  2021.00000     23.344245910645
  493  2021.08337     23.453262329102
  494  2021.16663     23.768777847290
  495  2021.25000     24.122497558594
  496  2021.33337     24.570970535278
  497  2021.41663     25.488639831543
  498  2021.50000     26.605371475220
  499  2021.58337     26.264310836792
  500  2021.66663     25.551156997681
  501  2021.75000     24.312475204468
  502  2021.83337     23.478475570679
  503  2021.91663     23.472541809082
  504  2022.00000     23.125862121582
  505  2022.08337     23.264549255371
  506  2022.16663     23.802379608154
  507  2022.25000     24.237258911133
  508  2022.33337     24.431028366089
  509  2022.41663     25.239814758301
  510  2022.50000     26.706689834595
  511  2022.58337     26.474746704102
  512  2022.66663     25.271150588989
  513  2022.75000     24.161445617676
  514  2022.83337     23.284387588501
  515  2022.91663     23.223520278931
  516  2023.00000     23.222457885742
  517  2023.08337     23.592084884644
  518  2023.16663     23.883731842041
  519  2023.25000     24.506380081177
  520  2023.33337     25.394367218018
  521  2023.41663     26.038919448853
  522  2023.50000     27.263113021851
  523  2023.58337     27.092855453491
  524  2023.66663     26.412420272827
