# Supplementary material for: Trends of temperature and total precipitable water, as well as the trend of surface pressure induced by CO2
Source: Sci Rep. 2024 Nov 25;14:29202. doi: 10.1038/s41598-024-80685-8 (PMC11589833; doi:10.1038/s41598-024-80685-8)
Supplement: Supplementary file 1 — Supplementary Material 1 [file 41598_2024_80685_MOESM1_ESM.tar › shared_code_data/Fig1_Plot_ERA5_TS_TPW.pro]

;
PRO Plot_ERA5_TS_TPW,ps=ps
; **************************************************************
;  Calculate ERA5 37 ERA5 level trends of temperature and water vapor and
;  surface temperature.
;  code/ERA5_global_trendT.pro generated ERA5_SNPP_Temp.txt
;  code/ERA5_global_trendTS.pro generated  ERA5_T2m_trend.txtK
;  code/ERA5_global_trendQ.pro generated ERA5_Q.txt
; ----------------------------------------------------------------------------------------
; The 24 surface types are:
;    1.     water             2.  old snow                  3.   fresh snow
;    4.  compacted soil       5.  tilled soil               6.   sand
;    7.     rock              8.  irrigated low vegetation  9.   meadow grass
;   10.    scrub             11.  broadleaf forest         12.   pine forest
;   13.    tundra            14.  grass soil               15.   broadleaf pine forest
;   16.    grass scrub       17.  oil grass                18.   urban concrete  
;   19.    pine brush        20.  broadleaf brush          21.   wet soil
;   22.    scrub soil        23.  broadleaf 70-pine 30     24.   new ice
; ----------------------------------------------------------------------------------------
 SP_ind = [ 11,  15,  18,  20,  22,  24,  26,  29,  33,  37 ]
 ISP    = [100, 200, 300, 400, 500, 600, 700, 800, 900, 1000]  ; 1000 represents surface

 level_p = [  1.000,    2.000,    3.000,    5.000,    7.000,   10.000,   20.000, $
   30.000,   50.000,   70.000,  100.000,  125.000,  150.000,  175.000, $
  200.000,  225.000,  250.000,  300.000,  350.000,  400.000,  450.000, $
  500.000,  550.000,  600.000,  650.000,  700.000,  750.000,  775.000, $
  800.000,  825.000,  850.000,  875.000,  900.000,  925.000,  950.000, $
  975.000, 1000.000, 1000.0, 1000.0 ]

d2R=!pi/180.0

nm = 38  ; 37 for TPW, 38 for TPW at atms local time (1:30am and 1:30pm)
ntime = 142   ; 12/2011 to 09/2023
 tpw_layers_trend = fltarr(ntime,2)
 tpw_layers = fltarr(ntime,10)

 delta_t = 0.08337/2.0
 timeT  = fltarr(ntime)
 timeS  = fltarr(ntime)

 ind_M  = fltarr(ntime)
 TPW  = fltarr(ntime,nm)
 TPW_mean  = fltarr(nm)

 slope = fltarr(nm)
 TPW_trend  = fltarr(ntime,nm)
 TPW_trend_line  = fltarr(nm, 2)
 nmonth = 12
 TPW_month = fltarr(nmonth,nm)
 n_TPW_month = intarr(nmonth,nm)
 TPW_month[*,*] = 0.0
 n_TPW_month[*,*] = 0
 data11 = fltarr(nm+1)
 openr, lun, './ERA5_Q_trend.txtK', /get_lun
 j = 0L
 n11 = -1L

 for k = 0, ntime - 1 do begin
   readf, lun, j, data11
   n11 = n11 + 1L
   timeS[n11] = data11[0]
   dt = timeS[n11] - fix(timeS[n11])
   i = fix(dt/0.08337+0.01) + 1
   ind_M[n11] = i -1
   for j = 0, nm - 1 do begin
     TPW[n11,j] = data11[j+1]
     TPW_month[ind_M[n11],j] = TPW_month[ind_M[n11],j] + TPW[n11,j]
     n_TPW_month[ind_M[n11],j] = n_TPW_month[ind_M[n11],j] + 1
   endfor
   
   print,k, timeS[n11], fix(timeS[n11]),dt,i
 endfor
 FREE_LUN, lun

 for j = 0, nm - 1 do begin
   TPW_mean[j] = TOTAL( TPW[0:n11,j] )/float(ntime)
;   print,' TPW_mean ',j,level_p[j],TPW_mean[j]
  endfor

 print,' n11 = ',n11

 TimeT = timeS
 timeS[0:n11] = timeS[0:n11] - timeS[0] 

 for k = 0, 12 - 1 do begin
   for j = 0, nm - 1 do begin
    TPW_month[k,j] = TPW_month[k,j]/n_TPW_month[k,j]
   endfor
;   print,k+1,TPW_month[k,*],format='(I5,10f9.4)'
 endfor

 for k = 0, n11 do begin
   for j = 0, nm - 1 do begin
     TPW_trend[k,j] = TPW[k,j] - TPW_month[ind_M[k],j]
   endfor

   for j = 0, 9 do begin
     tpw_layers[k,j] = TOTAL(TPW_trend[k,0:SP_ind[j]-1])
   endfor
 endfor

print,' Relative TPW trend in % '
 for j = 0, nm - 1 do begin
    Result = LINFIT( timeS[0:n11], TPW_trend[0:n11,j] )
   TPW_trend_line[j,*] = Result
   print,j, level_p[j],TPW_mean[j],Result,Result[1]/TPW_mean[j]*100.0,format='(I3,5f13.6)'
 endfor

 for j = 0, 10 - 1 do begin
;    Result = LINFIT( timeS[0:n11], tpw_layers[0:n11,j] )
;   tpw_layers_trend[j,*] = Result
;   print,j,level_p[SP_ind[j]-1],Result
 endfor

;  if j ge 0 then stop


; read temperature
 Temp  = fltarr(ntime,nm)
 Temp_month = fltarr(nmonth,nm)
 n_Temp_month = intarr(nmonth,nm)
 Temp_month[*,*] = 0.0
 n_Temp_month[*,*] = 0
 Tair  = fltarr(ntime,2)
 Temp_trend  = fltarr(ntime,nm+1)
 Temp_trend_line  = fltarr(nm+1, 2)
; openr, lun, '../ERA5_SNPP_Temp.txtATMS', /get_lun
 openr, lun, './ERA5_SNPP_Temp.txt', /get_lun
 openr, lun3, './ERA5_T2m_trend.txtK', /get_lun
 n11 = -1L
 j = 0L
 for k = 0, ntime - 1 do begin
   readf, lun, j, data11
   readf, lun3, j, a1, a2, a3
   n11 = n11 + 1L
   timeS[n11] = data11[0]
   dt = timeS[n11] - fix(timeS[n11])
   i = fix(dt/0.08337+0.01) + 1
   ind_M[n11] = i -1
;   data11[nm-1] = a3  ;a2

   for j = 0, nm-1 do begin
     if j le (nm-3) then begin
     Temp[n11,j] = data11[j+1]
     endif else if j eq (nm-1) then begin
     Temp[n11,j] = a3
     endif else if j eq (nm-2) then begin
     Temp[n11,j] = a2
     endif
     Temp_month[ind_M[n11],j] = Temp_month[ind_M[n11],j] + Temp[n11,j]
     n_Temp_month[ind_M[n11],j] = n_Temp_month[ind_M[n11],j] + 1
   endfor
   Tair[n11,0] = a2
   Tair[n11,1] = a3
 endfor
 FREE_LUN, lun
 FREE_LUN, lun3

 print,' n11 = ',n11
 for k = 0, 12 - 1 do begin
   for j = 0, nm-1 do begin
    Temp_month[k,j] = Temp_month[k,j]/n_Temp_month[k,j]
   endfor
;   print,k+1,Temp_month[k,*],format='(I5,10f9.4)'
 endfor

 for k = 0, n11 do begin
   for j = 0, nm-1 do begin
     Temp_trend[k,j] = Temp[k,j] - Temp_month[ind_M[k],j]
   endfor
 endfor

 TimeT = timeS
 timeS[0:n11] = timeS[0:n11] - timeS[0] 
print,' Temperature trend ',n11
 for j = 0, nm-1 do begin
    Tmean = TOTAL(Temp_month[*,j])/12.0
    Result = LINFIT( timeS[0:n11], Temp_trend[0:n11,j] )
   Temp_trend_line[j,*] = Result
   print,j, level_p[j],Tmean,Result
 endfor
 print,timeS[0:1]
;  if j ge 0 then stop

  if ( keyword_set(ps) ) then begin
    psfilename='liu1.eps'
   print,' file = ',psfilename
    SET_PLOT, 'PS'
    device, /encapsul, bits_per_pixel=8, /COLOR, $
       filename=psfilename, /PORTRAIT, xsize=8, ysize=9,/inches
    !p.font = 1
  endif

; plot
  xx = [2011.0,2024.0]
  cgPlot, TimeT, Temp_trend[*,36], Background='ivory', AxisColor='black', Color='Black',xstyle=1,ystyle=1, $
      XTICKFORMAT='(I5)', CHARSIZE=1.0,Xtitle='YEAR', ytitle=' T2m Global mean anomaly (K)', $
       title='Monthly time series of surface air temperature subtracted by their monthly mean', $
       YRANGE=[-1, 1], XRANGE=xx, XTICKINTERVAL=1, /NOERASE, position = [0.15, 0.57, 0.90, 0.94]

  cgoPlot, TimeT, Temp_trend[*,37], Color='red'
;  cgtext, 2011, 0.7, 'ERA5 Air Temperature',Color='black',CHARSIZE=1.2
  cgtext, 2012, 0.75, 'trend (K/decade)',Color='black',CHARSIZE=1.2
  cgtext, 2012, 0.6, '0.323 (24 h mean)',Color='blue',CHARSIZE=1.2
  cgtext, 2016, 0.6, '0.320 (1:30am and 1:30pm mean) ',Color='red',CHARSIZE=1.2
  Result = LINFIT( TimeS, Temp_trend[*,37] )
  print,' TS_trend37 ',Result
  YY = xx
  YY[0] = Result[0] + Result[1]*(xx[0] - xx[0])
  YY[1] = Result[0] + Result[1]*(xx[1] - xx[0])
  cgoPlot, xx, YY, Color='blue', THICK=2

  Result = LINFIT( TimeS, Temp_trend[*,36] )
  print,' TS_trend36 ',Result
  YY = xx
  YY[0] = Result[0] + Result[1]*(xx[0]-xx[0])
  YY[1] = Result[0] + Result[1]*(xx[1]-xx[0])
  cgoPlot, xx, YY, Color='brown', THICK=2

  
  cgPlot, TimeT, TPW_trend[*,36], Background='ivory', AxisColor='black', Color='Black',xstyle=1,ystyle=1,  $
      XTICKFORMAT='(I5)', CHARSIZE=1.0,Xtitle='YEAR', ytitle=' TPW Global Mean animaly (mm)', $
       title='Monthly time series of TPW subtracted by their monthly mean', $
       YRANGE=[-1, 1], XRANGE=xx, XTICKINTERVAL=1, /NOERASE, position = [0.15, 0.07, 0.90, 0.44]
  cgoPlot, TimeT, TPW_trend[*,37], Color='red'

  Result = LINFIT( TimeS, TPW_trend[*,37] )
  print,' TPW_trend37 ',Result
  YY = xx
  YY[0] = Result[0] + Result[1]*(xx[0]-xx[0])
  YY[1] = Result[0] + Result[1]*(xx[1]-xx[0])
  cgoPlot, xx, YY, Color='blue', THICK=2

  print,' TPW_trend36 ',Result
  Result = LINFIT( TimeS, TPW_trend[*,36] )
  YY = xx
  YY[0] = Result[0] + Result[1]*(xx[0]-xx[0])
  YY[1] = Result[0] + Result[1]*(xx[1]-xx[0])
  cgoPlot, xx, YY, Color='brown', THICK=2
;  cgtext, 2017, 0.7, 'ERA5 TPW ',Color='black',CHARSIZE=1.2
  cgtext, 2012, 0.75, 'trend (mm/decade)',Color='black',CHARSIZE=1.2
  cgtext, 2012, 0.6, '0.227 (24 h mean)',Color='blue',CHARSIZE=1.2
  cgtext, 2017, 0.6, '0.227 (1:30am and 1:30pm mean) ',Color='red',CHARSIZE=1.2


  if keyword_set(ps) then begin
    print,' in ps '
    DEVICE, /CLOSE
    SET_PLOT, 'X'
     print,' generate PS file '
    spawn, 'convert -density 256x256 -quality 100 ' + psfilename + ' ' $
      + 'test4' + '.png'
  endif else begin 
    image = TVRD(/TRUE)
;    image = Reverse(image, 3)
    WRITE_PNG, 'Fig1.png', image
  endelse

END
