# Supplementary material for: Trends of temperature and total precipitable water, as well as the trend of surface pressure induced by CO2
Source: Sci Rep. 2024 Nov 25;14:29202. doi: 10.1038/s41598-024-80685-8 (PMC11589833; doi:10.1038/s41598-024-80685-8)
Supplement: Supplementary file 1 — Supplementary Material 1 [file 41598_2024_80685_MOESM1_ESM.tar › shared_code_data/Fig2_plot_ERA5_PS_TPW_trend.pro]

;
PRO plot_ERA5_PS_TPW_trend, ps=ps
; 1 meter water equivalent 98.068 hPa
; Calculate monthly mean value
; level_p = [  1.000,    2.000,    3.000,    5.000,    7.000,   10.000,   20.000, $
;   30.000,   50.000,   70.000,  100.000,  125.000,  150.000,  175.000, $
;  200.000,  225.000,  250.000,  300.000,  350.000,  400.000,  450.000, $
;  500.000,  550.000,  600.000,  650.000,  700.000,  750.000,  775.000, $
;  800.000,  825.000,  850.000,  875.000,  900.000,  925.000,  950.000, $
;  975.000, 1000.000 ]

; [ps, 100, 200, 300, 400, 500, 600, 700, 800, 900 ]
tpw_sub = [ 0, 10, 14, 17, 19, 21, 23, 25, 28, 32 ]

input_file = './ERA5_PS_trend.txtK'
input_file2 = './ERA5_TPW_trend.txtK'
; for pressure [ps, 100, 200, 300, 400, 500, 600, 700, 800, 900 ]
nm = 1
;ntime = 140   ; 12/2011 to 07/2023
;ntime = 645   ; 01/1970 to 07/2023
ntime = 537   ; 01/1970 to 09/2023
 delta_t = 0.08337/2.0
 timeS  = fltarr(ntime)
 ind_M  = fltarr(ntime)
 TPW  = fltarr(ntime,nm)
 SP  = fltarr(ntime,nm)
 slope = fltarr(nm)
 SP_trend  = fltarr(ntime,nm)
 TPW_trend  = fltarr(ntime,nm)
 nmonth = 12
 TPW_month = fltarr(nmonth,nm)
 n_TPW_month = intarr(nmonth,nm)
 SP_month = fltarr(nmonth,nm)
 n_SP_month = intarr(nmonth,nm)
 TPW_month[*,*] = 0.0
 n_TPW_month[*,*] = 0
 SP_month[*,*] = 0.0
 n_SP_month[*,*] = 0
data2 = fltarr(2)
data2p = fltarr(2)
; openr, lun, 'ERA5_SNPP_TPW.txt', /get_lun
; openr, lun, 'ERA5_SNPP_TPW.txtATMS', /get_lun
 openr, lun, input_file, /get_lun
 openr, lun2, input_file2, /get_lun
; openr, lun, '/data/data129/qliu/MiRS_Reprocessed/code/MiRS_SNPP_TPW.txtRR01', /get_lun
; Ni�o 3.4 (anomaly; 1981-2010 mean removed):
;NINA34
; 5N-5S 170W-120W 
; HadISST 
;  Anomaly from 1981-2010
; https://psl.noaa.gov/gcos_wgsp/Timeseries/Nino34/https://psl.noaa.gov/gcos_wgsp/Timeseries/Data/nino34.long.anom.data
  nino_anomal = [ -1.05, $
   -0.93,   -0.61,  -0.48,  -0.29,  -0.18,   0.14,   0.44,   0.66,   0.44,   0.23,   0.33,  -0.13, $
   -0.42,   -0.40,  -0.14,  -0.08,  -0.28,  -0.33,  -0.28,  -0.29,  -0.09,  -0.24,  -0.02,  -0.09, $
   -0.42,   -0.45,  -0.07,   0.28,   0.45,   0.48,   0.13,   0.14,   0.37,   0.48,   0.89,   0.77, $
    0.59,    0.57,   0.48,   0.90,   1.04,   1.28,   1.56,   1.87,   2.01,   2.21,   2.57,   2.56, $
    2.56,    2.11,   1.60,   1.05,   0.45,   0.06,  -0.25,  -0.48,  -0.46,  -0.75,  -0.63,  -0.51, $
   -0.34,   -0.01,  -0.09,   0.22,   0.30,   0.22,   0.22,  -0.18,  -0.56,  -0.52,  -0.84,  -0.85, $
   -0.86,   -0.73,  -0.73,  -0.36,  -0.12,   0.12,   0.27,   0.05,   0.30,   0.84,   1.00,   0.97, $
    0.51,    0.62,   0.81,   0.67,   0.61,   0.66,   0.41,   0.19,   0.11,   0.55,   0.74,   0.51, $
    0.64,    0.48,   0.36,   0.49,  -0.12,  -0.21,  -0.04,  -0.42,  -0.66,  -1.19,  -1.01,  -0.98, $
   -1.04,   -0.94,  -0.72,  -0.55,  -0.41,  -0.06,  -0.20,  -0.38,  -0.50,  -0.78,  -0.88,  -1.07, $
   -0.77,   -0.68,  -0.84,  -0.90,  -1.02,  -0.77,  -0.56,  -0.96,  -1.06,  -0.99,  -0.76,  -0.86, $
   -0.78,   -0.62,  -0.13,   0.24,   0.00,   0.00,   0.00,   0.00,   0.00,   0.00,   0.00,   0.00 ]

 dy = 1.d0/12.d0
 n11 = -1L
 j = 0L
 for k = 0, ntime - 1 do begin
   readf, lun2, m, data2
   readf, lun, j, data2p
;  if k ge 395 then begin
  if k ge 0 then begin
  ;if abs(nino_anomal[k]) lt 10.0 then begin
   n11 = n11 + 1L
   timeS[n11] = data2[0]
   dt = timeS[n11] - fix(timeS[n11])
   i = fix(dt/0.08337+0.01) + 1
   ind_M[n11] = i -1
   for j = 0, nm - 1 do begin
     TPW[n11,j] = data2[j+1]
     SP[n11,j] = data2p[j+1]
   endfor
;   print,k, timeS[n11], fix(timeS[n11]),dt,i
  endif
 endfor

 TimeT = timeS
 timeS[0:n11] = timeS[0:n11] - timeS[0]
 for j = 0, nm - 1 do begin
    Result = LINFIT( timeS[0:n11], TPW[0:n11,j] )
   print,' TPW ',j, Result
    Result2 = LINFIT( timeS[0:n11], SP[0:n11,j] )
   print,' SP ',j, Result2
 endfor

 print,' TPW max min ',max(TPW[0:n11,0]),min(TPW[0:n11,0])
 print,' SP max min ',max(SP[0:n11,0]),min(SP[0:n11,0])
; if k gt 0 then stop
  print, ' n11 ',n11, TimeS[0],TimeS[n11],TPW[0,0],TPW[n11,0]
;  n11 = 644
; P = density of water * gravitational acceleration * height under water, 10.33 meters water depth = 1013.25 hPa
   TPWp = TPW[0:n11,0] * 98.431/1000.0  ;98.068/1000.0  water vapor pressure
;   TPWd = reform(TPW[0:n11,0] - min(TPW[0:n11,0]))
   TPWd = reform(TPW[0:n11,0] - min(TPW[0:n11,0]))
   ResultSP = LINFIT( timeS[0:n11], SP[0:n11,0] )
   ResultTPW = LINFIT( timeS[0:n11], TPW[0:n11,0] )
   ResultTPWp = LINFIT( timeS[0:n11], TPWp[0:n11] )
   drySP = SP[0:n11,0] - TPWp[0:n11]
   mindryP = min(drySP)
   print, ' minimum dryP ',min(drySP)
   ResultDry = LINFIT( timeS[0:n11], drySP[0:n11] )
  print,' PS ',max(SP[0:n11,0]), min(SP[0:n11,0]), ResultSP
  print,' dry PS ',max(drySP[0:n11]), min(drySP[0:n11]), ResultDry
  print,' TPWp ',max(TPWp[0:n11]), min(TPWp[0:n11]), ResultTPWp
  print,' TPW ',max(TPW[0:n11,0]), min(TPW[0:n11,0]), ResultTPW

  if ( keyword_set(ps) ) then begin
    psfilename='liu1.eps'
   print,' file = ',psfilename
    SET_PLOT, 'PS'
    device, /encapsul, bits_per_pixel=8, /COLOR, $
       filename=psfilename, /PORTRAIT, xsize=8, ysize=9,/inches
    !p.font = 1
  endif

   xx = [1979, 2024]
;  drySP = drySP - min(drySP)
;  SP[0:n11,0] = SP[0:n11,0] - min(SP[0:n11,0])
  cgPlot, TimeT[0:n11], SP[0:n11,0], Background='ivory', AxisColor='black', Color='Black',xstyle=1,ystyle=1, $
      XTICKFORMAT='(I4)', CHARSIZE=1.2,Xtitle='YEAR', Ytitle='Pressure (hPa)',$
       title='Monthly time series of surface and water vapor pressures ', $
       YRANGE=[982.5, 986.5], XRANGE=xx, XTICKINTERVAL=10, /NOERASE, position = [0.15, 0.07, 0.90, 0.94]

  YY = fltarr(2)
  YY[0] = ResultSP[0]
  YY[1] = YY[0] + ResultSP[1] * timeS[n11]
  print, YY
  cgoPlot, xx, YY, Color='black',linestyle=2


  cgoPlot, TimeT[0:n11], drySP[0:n11], Color='red'
  YY = fltarr(2)
  YY[0] = ResultDry[0]
  YY[1] = YY[0] + ResultDry[1] * timeS[n11]
  print, YY
  cgoPlot, xx, YY, Color='red',linestyle=2

   cgAxis, YAxis=1, Ystyle=1, YRange=[0, 4.0], ytitle=' Total water vapor pressure (hPa)',/Save

;  cgoPlot, TimeT[0:n11], TPWp[0:n11] - 2.0, Color='green'

  cgoPlot, TimeT[0:n11], TPWp[0:n11], Color='green'
  print,' TPWp ',ResultTPWp
  print,' SP trend ',ResultSP
  print,' dry ',ResultDry
  print,' TPW ',ResultTPW

  cgtext, 1990, 3.7, 'surface pressure ',Color='black',CHARSIZE=1.5
  cgtext, 1983, 3.5, 'surface pressure trend = 0.0649 hPa/decade',Color='black',CHARSIZE=1.5
  cgtext, 1990, 2.0, 'total water vapor pressure (right y-axis)',Color='green',CHARSIZE=1.5
  cgtext, 1990, 0.5, 'dry air pressure',Color='red',CHARSIZE=1.5
  cgtext, 1990, 1.0, 'dry air pressure trend = 0.0476 hPa/decade',Color='red',CHARSIZE=1.5

;  cgtext, 2014, -1.5, 'chs. 12, 13, 14, 15',Color='black',CHARSIZE=1.2

     Output_file = 'out1.txt'
     Output_file2 = 'out2.txt'

  if keyword_set(ps) then begin
    print,' in ps '
    DEVICE, /CLOSE
    SET_PLOT, 'X'
     print,' generate PS file '
    spawn, 'convert -density 256x256 -quality 100 ' + psfilename + ' ' $
      + 'test4' + '.png'
  endif else begin 
    image = TVRD(/TRUE)
;    image = Reverse(image, 3)
    WRITE_PNG, 'Fig2.png', image
  endelse


END
