# Supplementary material for: Trends of temperature and total precipitable water, as well as the trend of surface pressure induced by CO2
Source: Sci Rep. 2024 Nov 25;14:29202. doi: 10.1038/s41598-024-80685-8 (PMC11589833; doi:10.1038/s41598-024-80685-8)
Supplement: Supplementary file 1 — Supplementary Material 1 [file 41598_2024_80685_MOESM1_ESM.tar › shared_code_data/README]

on linux machine
tar -xvf shared_code_data.tar
cd shared_code_data
idl
***  plot figure 1  ***
.r Fig1_Plot_ERA5_TS_TPW.pro
PLOT_ERA5_TS_TPW

*** plot figure 2  ***
.reset
.r Fig2_plot_ERA5_PS_TPW_trend.pro
PLOT_ERA5_PS_TPW_TREND
